# Supplementary material for: Transcriptomic analysis identified SLC40A1 as a key iron metabolism-related gene in airway macrophages in childhood allergic asthma
Source: Front Cell Dev Biol. 2023 Apr 13;11:1164544. doi: 10.3389/fcell.2023.1164544 (PMC10133523; doi:10.3389/fcell.2023.1164544)
Supplement: Supplementary file 1 [file Table3.CSV]

gene	module
AHSG	maroon
ALOX15	maroon
ALOX15P1	maroon
CCBL1	maroon
CCL26	maroon
CD9	maroon
CDH26	maroon
CLCA1	maroon
CREB3L4	maroon
CST1	maroon
CST2	maroon
CST4	maroon
CTSC	maroon
ELOVL5	maroon
FETUB	maroon
GFRA3	maroon
GRM7-AS1	maroon
GSN	maroon
IL1RL2	maroon
ITLN1	maroon
LRRC31	maroon
NTRK2	maroon
PHLDB2	maroon
POSTN	maroon
PRB2	maroon
PTCHD4	maroon
RTN4R	maroon
SLC29A4	maroon
SLC9B2	maroon
VWF	maroon
CAMK2N1	bisque4
CNFN	bisque4
CRCT1	bisque4
CRNN	bisque4
ECM1	bisque4
FAM25A	bisque4
FLG	bisque4
GCOM1	bisque4
HEPHL1	bisque4
IL36A	bisque4
IL36G	bisque4
IL36RN	bisque4
IVL	bisque4
KLK5	bisque4
KLK6	bisque4
KLK7	bisque4
KLK8	bisque4
KLK9	bisque4
KRT78	bisque4
MAL	bisque4
MUC22	bisque4
PLA2G2F	bisque4
PRSS27	bisque4
RHCG	bisque4
RNASE7	bisque4
RNF222	bisque4
S100A7	bisque4
SBSN	bisque4
SPINK7	bisque4
SPRR2B	bisque4
SPRR2D	bisque4
SPRR2E	bisque4
TMPRSS11B	bisque4
TMPRSS11E	bisque4
VSIG10L	bisque4
ABHD13	black
ACAP2	black
AP5M1	black
APPBP2	black
ARHGAP12	black
ARMC1	black
ATG12	black
BIRC2	black
C1GALT1	black
C5orf24	black
C6orf62	black
CAAP1	black
CBFB	black
CCDC186	black
CCNT2	black
CD2AP	black
CDC27	black
CGGBP1	black
CHIC1	black
CMTR2	black
COPS2	black
CREB1	black
CSNK1G3	black
DCUN1D1	black
DEK	black
DENND1B	black
DNAJB14	black
DYNLT3	black
EXOC5	black
FAM126B	black
FEM1B	black
FGFR1OP2	black
FMR1	black
FOXN2	black
GABPA	black
GMFB	black
GOLT1B	black
GTF2A1	black
HECTD2	black
IKZF2	black
IKZF5	black
IMPA1	black
KATNBL1	black
KIAA1033	black
LARP4	black
LCOR	black
LCORL	black
LIG4	black
LIN7C	black
LYPLA1	black
LYSMD3	black
MAP4K3	black
MAP4K5	black
7-Mar	black
MBNL1	black
MED21	black
MIER1	black
MIER3	black
MORC3	black
NAA30	black
NHLRC2	black
NXT2	black
OSBPL8	black
OTUD6B	black
PAPD4	black
PCGF5	black
PGGT1B	black
PHF6	black
PKN2	black
PPIP5K2	black
PPP1CB	black
PRKAA1	black
PURB	black
PUS7L	black
RAB18	black
RAP2A	black
RAP2C	black
RASA2	black
RBPJ	black
RFK	black
RICTOR	black
RPE	black
SIKE1	black
SLC25A24	black
SLC25A46	black
SLMO2	black
SMARCAD1	black
SMC5	black
SMIM15	black
SMNDC1	black
SNRNP27	black
SPAST	black
SPOPL	black
SPTSSA	black
STXBP3	black
STYX	black
TBL1XR1	black
TIPRL	black
TMED5	black
TMED7	black
TMEM106B	black
TMEM161B	black
TMEM170A	black
TMX1	black
TNKS2	black
TRAM1	black
TRAPPC6B	black
TROVE2	black
TRUB1	black
UBA3	black
UBA6	black
UBE2B	black
UBE2D3	black
UBE2V2	black
UBE2W	black
UBLCP1	black
UBXN4	black
UFM1	black
UHMK1	black
XIAP	black
ZBTB1	black
ZBTB6	black
ZCCHC10	black
ZDHHC21	black
ZFAND6	black
ZNF148	black
ZNF644	black
ZNF654	black
ZNF800	black
ZNF92	black
AATK	blue
ABCA1	blue
ABTB1	blue
ACHE	blue
ACSL1	blue
ACTB	blue
ADAM19	blue
ADAM8	blue
ADAMTSL4	blue
ADAMTSL4-AS1	blue
ADGRE1	blue
ADGRE2	blue
ADGRE3	blue
ADGRG3	blue
ADM	blue
ALOX5	blue
ALOX5AP	blue
AMICA1	blue
AMPD2	blue
ANKRD22	blue
ANKRD33B	blue
AP1S2	blue
APOBEC3A	blue
APOBR	blue
AQP9	blue
AREG	blue
ARHGAP25	blue
ARHGAP26	blue
ARHGAP31	blue
ARHGEF2	blue
ARID3A	blue
ARID5A	blue
ARL4C	blue
ARRB2	blue
ARSB	blue
ASAP1	blue
ASS1	blue
ATP6V1B2	blue
BCL2A1	blue
BCL2L14	blue
BCL3	blue
BEST1	blue
BID	blue
BIN2	blue
BRE-AS1	blue
BTBD19	blue
BTG2	blue
BTK	blue
C10orf128	blue
C17orf96	blue
C19orf35	blue
C1orf162	blue
C2CD4A	blue
C3AR1	blue
C4BPA	blue
C5AR1	blue
C5AR2	blue
C8orf4	blue
CA4	blue
CACNA1E	blue
CAMK1G	blue
CARD8	blue
CARD8-AS1	blue
CASP5	blue
CASP7	blue
CASS4	blue
CBFA2T3	blue
CBL	blue
CCDC71L	blue
CCDC88B	blue
CCL2	blue
CCL3L1	blue
CCR1	blue
CCRL2	blue
CD14	blue
CD300A	blue
CD300C	blue
CD300E	blue
CD300LB	blue
CD300LF	blue
CD53	blue
CD69	blue
CD83	blue
CD93	blue
CDA	blue
CEACAM3	blue
CEACAM4	blue
CEBPB	blue
CEBPD	blue
CECR6	blue
CFAP58-AS1	blue
CHD1	blue
CHI3L1	blue
CHST11	blue
CHST15	blue
CHSY1	blue
CKLF	blue
CLEC12A	blue
CLEC4A	blue
CLEC4D	blue
CLEC4E	blue
CLEC5A	blue
CLEC7A	blue
CMTM2	blue
CNN2	blue
CR1	blue
CREB5	blue
CRISPLD2	blue
CRLF3	blue
CSF2RA	blue
CSF2RB	blue
CSF3R	blue
CSGALNACT1	blue
CSGALNACT2	blue
CSRNP1	blue
CXCL1	blue
CXCL16	blue
CXCL2	blue
CXCL8	blue
CXCR1	blue
CXCR2	blue
CXCR4	blue
CXorf21	blue
CYTH4	blue
CYTIP	blue
DCP1A	blue
DCUN1D3	blue
DEFB4A	blue
DEFB4B	blue
DENND3	blue
DENND4B	blue
DENND5A	blue
DGAT2	blue
DOC2B	blue
DOCK11	blue
DOK3	blue
DPEP2	blue
DSC2	blue
DUSP1	blue
DUSP2	blue
DUSP5	blue
DUSP6	blue
DYSF	blue
E2F3	blue
EDN1	blue
EGR1	blue
EGR2	blue
EGR3	blue
EHBP1L1	blue
EHD1	blue
ELL	blue
EMILIN2	blue
EMP3	blue
EVI2A	blue
EVI2B	blue
FAM101B	blue
FAM157A	blue
FAM157C	blue
FAM169B	blue
FAM46A	blue
FAM49B	blue
FAM53C	blue
FCAR	blue
FCGR1B	blue
FCGR2A	blue
FCGR2B	blue
FCGR2C	blue
FCGR3B	blue
FCN1	blue
FFAR2	blue
FFAR3	blue
FGD3	blue
FGR	blue
FMNL1	blue
FNDC3B	blue
FOS	blue
FOSB	blue
FPR1	blue
FPR2	blue
FUT7	blue
G0S2	blue
GADD45B	blue
GAPT	blue
GBGT1	blue
GCA	blue
GK3P	blue
GLIPR1	blue
GLT1D1	blue
GMFG	blue
GMIP	blue
GNG2	blue
GPR132	blue
GPR141	blue
GPR183	blue
GPR65	blue
GPR82	blue
GPR84	blue
GPSM3	blue
GRASP	blue
GRB2	blue
GTPBP2	blue
HAL	blue
HAS1	blue
HBEGF	blue
HCAR3	blue
HCK	blue
HELB	blue
HIF1A	blue
HK3	blue
HLX	blue
HOTAIRM1	blue
HRH2	blue
HS3ST3B1	blue
HSD11B1	blue
HSPA6	blue
HVCN1	blue
ICAM1	blue
ICAM3	blue
IER2	blue
IER3	blue
IER5	blue
IFITM2	blue
IFNGR1	blue
IGLON5	blue
IL17RA	blue
IL18R1	blue
IL18RAP	blue
IL19	blue
IL1A	blue
IL1B	blue
IL1R2	blue
IL1RAP	blue
IL1RN	blue
IL22RA2	blue
IL4R	blue
IL6	blue
IL6R	blue
INHBA	blue
IPCEF1	blue
IRAK2	blue
IRF4	blue
ITGA5	blue
ITGAM	blue
ITGAX	blue
ITGB2	blue
ITPRIP	blue
ITSN2	blue
JMJD6	blue
JUNB	blue
KBTBD8	blue
KDM6B	blue
KIAA0226L	blue
KIF21B	blue
KLF6	blue
LAT2	blue
LCP1	blue
LCP2	blue
LHFPL2	blue
LILRA1	blue
LILRA2	blue
LILRA4	blue
LILRA5	blue
LILRA6	blue
LILRB2	blue
LILRB3	blue
LIN7A	blue
LINC00152	blue
LINC00528	blue
LINC00877	blue
LINC01215	blue
LINC01272	blue
LINC01506	blue
LIPN	blue
LITAF	blue
LMNB1	blue
LOC100506585	blue
LOC101927069	blue
LOC101928674	blue
LOC105747689	blue
LOC254896	blue
LOC643802	blue
LOC731424	blue
LOX	blue
LOXL2	blue
LPCAT1	blue
LPCAT2	blue
LRG1	blue
LRMP	blue
LRRC25	blue
LRRC32	blue
LRRK2	blue
LST1	blue
LTB	blue
LUCAT1	blue
LY96	blue
MAFF	blue
MAPRE1	blue
MBOAT7	blue
MCEMP1	blue
MCL1	blue
MEFV	blue
METRNL	blue
MGC12916	blue
MIDN	blue
MIR223	blue
MKNK1	blue
MMAA	blue
MME	blue
MMP12	blue
MMP19	blue
MMP25	blue
MMP9	blue
MNDA	blue
MOB3A	blue
MPP1	blue
MRVI1	blue
MSRB1	blue
MTHFD2	blue
MUC3A	blue
MXD1	blue
MYO1F	blue
MYO7B	blue
MYO9B	blue
N4BP1	blue
NABP1	blue
NAMPT	blue
NCF1	blue
NCF1B	blue
NCF1C	blue
NCF2	blue
NCF4	blue
NECAB2	blue
NFAM1	blue
NFE2	blue
NFIL3	blue
NFKB2	blue
NFKBIA	blue
NFKBID	blue
NFKBIE	blue
NFKBIZ	blue
NHSL2	blue
NINJ1	blue
NLRC4	blue
NLRP12	blue
NLRP3	blue
NLRP6	blue
NPL	blue
NR4A2	blue
NR4A3	blue
NRBF2	blue
NRBP1	blue
NRROS	blue
NTNG2	blue
NUMB	blue
OLR1	blue
OSCAR	blue
OSM	blue
OSMR	blue
P2RY10	blue
P2RY13	blue
P2RY14	blue
P2RY6	blue
P2RY8	blue
PADI4	blue
PDE2A	blue
PDE3B	blue
PDE4B	blue
PDLIM7	blue
PDZK1IP1	blue
PEA15	blue
PECAM1	blue
PFKFB3	blue
PFKFB4	blue
PGLYRP1	blue
PHACTR1	blue
PHOSPHO1	blue
PIK3R5	blue
PILRA	blue
PIM1	blue
PISD	blue
PLAU	blue
PLAUR	blue
PLCG2	blue
PLEK	blue
PLEKHG2	blue
PLEKHO2	blue
PLK3	blue
PLXNC1	blue
PMAIP1	blue
PMP22	blue
PPIF	blue
PPM1F	blue
PPP1R18	blue
PPP1R3B	blue
PRDM1	blue
PRKCB	blue
PROK2	blue
PRRX2	blue
PRSS22	blue
PSTPIP2	blue
PTAFR	blue
PTGS2	blue
PTPN1	blue
PTPN6	blue
PTPRC	blue
PTPRE	blue
PTX3	blue
PYGM	blue
QPCT	blue
RAB24	blue
RAB29	blue
RAB35	blue
RAC2	blue
RAP1GAP2	blue
RAPGEF1	blue
RARA	blue
RASGRP2	blue
RASGRP4	blue
RASSF2	blue
RASSF3	blue
RASSF5	blue
RELB	blue
RELT	blue
RGL4	blue
RGS1	blue
RGS18	blue
RGS19	blue
RGS2	blue
RHOG	blue
RHOH	blue
RIN3	blue
RIPK2	blue
RNASE2	blue
RNF122	blue
RNF149	blue
RNF19B	blue
RNF24	blue
RTEL1	blue
S100A12	blue
S100A8	blue
S100A9	blue
S1PR1	blue
S1PR4	blue
SAMSN1	blue
SBNO2	blue
SCARF1	blue
SELL	blue
SELPLG	blue
SEMA6B	blue
SEMA7A	blue
SERPINA1	blue
SERPINB1	blue
SERPINB9	blue
SH2B2	blue
SIGLEC10	blue
SIGLEC14	blue
SIGLEC5	blue
SIGLEC7	blue
SIGLEC9	blue
SIPA1	blue
SIPA1L2	blue
SIRPA	blue
SIRPB1	blue
SIRPB2	blue
SKAP2	blue
SLA	blue
SLC11A1	blue
SLC15A4	blue
SLC19A1	blue
SLC25A37	blue
SLC2A14	blue
SLC2A3	blue
SLC2A6	blue
SLC7A5	blue
SNAI1	blue
SNORD89	blue
SNX10	blue
SNX20	blue
SOCS1	blue
SOCS2	blue
SOCS2-AS1	blue
SOCS3	blue
SOD2	blue
SPI1	blue
SPP1	blue
SPRR2A	blue
SPRR2F	blue
SRGN	blue
SRPK1	blue
SSH2	blue
ST3GAL2	blue
STAT5B	blue
STK10	blue
STK17B	blue
STK4	blue
STX11	blue
SUCNR1	blue
SYK	blue
TAGAP	blue
TBXAS1	blue
TCL1A	blue
TEC	blue
TESC	blue
TFE3	blue
TGFB1	blue
THBD	blue
THBS1	blue
THEMIS2	blue
TIAM2	blue
TICAM1	blue
TIFA	blue
TLE3	blue
TLN1	blue
TLR1	blue
TLR2	blue
TLR4	blue
TLR6	blue
TLR8	blue
TLR9	blue
TM6SF1	blue
TMC6	blue
TMCC3	blue
TMEM106A	blue
TMEM171	blue
TMEM88	blue
TMSB4X	blue
TNFAIP3	blue
TNFAIP6	blue
TNFRSF10A	blue
TNFRSF10C	blue
TNFRSF1A	blue
TNFRSF1B	blue
TNFRSF4	blue
TNFRSF6B	blue
TNFRSF8	blue
TNFSF14	blue
TNIP3	blue
TOP1	blue
TPK1	blue
TPM3	blue
TPP1	blue
TREM1	blue
TREML2	blue
TREML3P	blue
TRIB1	blue
TRIB2	blue
TYROBP	blue
UNC13D	blue
USB1	blue
VASP	blue
VIM	blue
WAS	blue
XPO6	blue
ZCCHC6	blue
ZDHHC18	blue
ZEB1	blue
ZEB2	blue
ZFP36	blue
ZNF200	blue
ZNF217	blue
ZNF710	blue
ZYX	blue
ABCA10	brown
ACAP3	brown
ADAM11	brown
ADAM1A	brown
ADCY10P1	brown
AGAP4	brown
AGAP5	brown
AGAP6	brown
AGAP9	brown
AGER	brown
AHSA2	brown
AKAP17A	brown
ALOX12P2	brown
ALS2CL	brown
AMY2B	brown
ANKRD10	brown
ANKRD23	brown
ANKS3	brown
ANO9	brown
APBB3	brown
ARGLU1	brown
ARHGAP33	brown
ASMTL-AS1	brown
ATAD3B	brown
ATP2A1	brown
BEST4	brown
BMS1P4	brown
BMS1P5	brown
BRICD5	brown
C1QTNF3	brown
C1RL-AS1	brown
C1orf159	brown
C9orf173-AS1	brown
CA3	brown
CACNB1	brown
CAPN3	brown
CAPRIN2	brown
CATSPER2	brown
CCDC130	brown
CCDC154	brown
CCDC84	brown
CCNL2	brown
CCT6P1	brown
CDK10	brown
CDK5RAP3	brown
CEACAM19	brown
CELF6	brown
CENPT	brown
CLASRP	brown
CLDN15	brown
CLK1	brown
CLK2	brown
CLK4	brown
CLUHP3	brown
CORO6	brown
CPT1B	brown
CREBZF	brown
CRYGS	brown
CSAD	brown
CXXC1	brown
CYP4Z1	brown
DDX12P	brown
DMTF1	brown
DNHD1	brown
DTX2P1-UPK3BP1-PMS2P11	brown
EBLN2	brown
ELMOD3	brown
ENGASE	brown
ENO3	brown
ENTHD2	brown
ERVK13-1	brown
FAM13A-AS1	brown
FAM193B	brown
FAM229A	brown
FAM71E2	brown
FAM71F2	brown
FAM95C	brown
FER1L4	brown
FGF17	brown
FLJ45513	brown
FNBP4	brown
GABBR1	brown
GABRE	brown
GIGYF1	brown
GIPR	brown
GLUD1P3	brown
GNRH1	brown
GOLGA2P5	brown
GOLGA6L9	brown
GOLGA8A	brown
GOLGA8B	brown
GTF2IP20	brown
GUSBP11	brown
HERC2P2	brown
HERC2P9	brown
HNRNPH1	brown
HNRNPU-AS1	brown
HPX	brown
HSD17B7P2	brown
HSF4	brown
IDUA	brown
IKBKB	brown
IL11RA	brown
INE1	brown
KCNAB3	brown
KIAA0895L	brown
KIFC2	brown
KLHL17	brown
KLRAP1	brown
L3HYPDH	brown
L3MBTL1	brown
LCAT	brown
LENG8	brown
LHX4-AS1	brown
LINC00106	brown
LINC00174	brown
LINC00265	brown
LINC00672	brown
LINC00893	brown
LINC00894	brown
LINC01000	brown
LINC01004	brown
LINC01089	brown
LINC01176	brown
LINC01355	brown
LOC100130357	brown
LOC100131564	brown
LOC100133331	brown
LOC100288152	brown
LOC100506606	brown
LOC100507053	brown
LOC100507424	brown
LOC100507487	brown
LOC100507577	brown
LOC100652768	brown
LOC102723927	brown
LOC102724814	brown
LOC146880	brown
LOC150776	brown
LOC155060	brown
LOC220729	brown
LOC401320	brown
LOC642846	brown
LPIN3	brown
LRP5L	brown
LRRC39	brown
LUC7L	brown
LUC7L3	brown
LY6G5B	brown
MALAT1	brown
MAMDC4	brown
MAN2A2	brown
MAN2C1	brown
MAPK8IP3	brown
MBL1P	brown
MC1R	brown
MDM4	brown
METTL17	brown
MIR141	brown
MIR1914	brown
MIR200A	brown
MIR200B	brown
MIR29C	brown
MIR3064	brown
MIR429	brown
MIR5047	brown
MIR570	brown
MIRLET7BHG	brown
MPP3	brown
MROH7	brown
MSANTD2	brown
MSH5-SAPCD1	brown
MSS51	brown
MST1	brown
MST1L	brown
MST1P2	brown
MYH3	brown
MYO15B	brown
MYSM1	brown
N4BP2L2-IT2	brown
NEAT1	brown
NEIL1	brown
NEURL4	brown
NKTR	brown
NOXA1	brown
NPFF	brown
NPHP3	brown
NPIPB11	brown
NPTN-IT1	brown
NRBP2	brown
NSUN5P1	brown
NSUN5P2	brown
NTN5	brown
NXF1	brown
PABPC1L	brown
PAN2	brown
PAQR6	brown
PARGP1	brown
PAXBP1	brown
PDXDC2P	brown
PIDD1	brown
PIGL	brown
PLEKHH2	brown
PLEKHM1P	brown
PMS2P9	brown
PNISR	brown
PPIEL	brown
PPT2-EGFL8	brown
PRPF39	brown
PRR22	brown
PRSS53	brown
PSMA3-AS1	brown
PTGES2-AS1	brown
PTOV1-AS2	brown
RAD51-AS1	brown
RAPSN	brown
RBM5	brown
RBM6	brown
RHOT2	brown
RIC3	brown
RNF207	brown
RNPC3	brown
RRN3P1	brown
RSRP1	brown
SAP25	brown
SCAND2P	brown
SCART1	brown
SCML1	brown
SCNN1D	brown
SCX	brown
SDHAP1	brown
SEC31B	brown
SGK2	brown
SGK494	brown
SGSM2	brown
SH3BP5-AS1	brown
SH3D21	brown
SLC25A27	brown
SLC9A5	brown
SLC9C2	brown
SMG1P7	brown
SNHG12	brown
SNORA61	brown
SNORA70	brown
SNORD104	brown
SNORD35B	brown
SNORD74	brown
SREK1	brown
SRSF11	brown
SS18L1	brown
STAG3L5P-PVRIG2P-PILRB	brown
STRC	brown
TAF1C	brown
TARBP1	brown
TBRG1	brown
TEN1-CDK3	brown
TNFRSF25	brown
TRPV1	brown
TTC14	brown
TTLL3	brown
TUBGCP6	brown
U2AF1L4	brown
UBAP1L	brown
UBE2Q2P2	brown
UNC5CL	brown
UVSSA	brown
VAMP1	brown
WASH2P	brown
WDR27	brown
WHAMMP1	brown
WHAMMP2	brown
WSB1	brown
YJEFN3	brown
ZFC3H1	brown
ZGLP1	brown
ZGRF1	brown
ZMAT1	brown
ZNF23	brown
ZNF248	brown
ZNF266	brown
ZNF354B	brown
ZNF37BP	brown
ZNF621	brown
ZNF692	brown
ZNF700	brown
ZNF75D	brown
ZNF767P	brown
ZNF789	brown
ZSWIM8-AS1	brown
ADAMTS7P1	brown4
ASB14	brown4
ASIC3	brown4
ATAT1	brown4
C19orf18	brown4
C19orf71	brown4
C8orf46	brown4
CCDC162P	brown4
CROCCP3	brown4
CTGLF12P	brown4
CUBN	brown4
DDX26B	brown4
DMPK	brown4
EML6	brown4
HHATL	brown4
LINC00202-1	brown4
LINC00954	brown4
LINC01125	brown4
LOC100506124	brown4
LOC101927391	brown4
MIR642A	brown4
NFYC-AS1	brown4
NPHP3-ACAD11	brown4
NPPA-AS1	brown4
PKD1P1	brown4
PLXNB1	brown4
POFUT2	brown4
RAD9A	brown4
RBM20	brown4
SERPINI2	brown4
SLC4A5	brown4
TMEM147-AS1	brown4
TNNI3	brown4
ZNF10	brown4
ZNF273	brown4
ALKBH7	cyan
ANAPC11	cyan
APOA1BP	cyan
APRT	cyan
ARF5	cyan
ATOX1	cyan
ATP5D	cyan
ATP5E	cyan
ATP5G1	cyan
ATP5I	cyan
ATP5J	cyan
ATP5J2	cyan
ATP5L	cyan
AURKAIP1	cyan
BLOC1S1	cyan
BRK1	cyan
BTBD6	cyan
C11orf31	cyan
C14orf2	cyan
C19orf53	cyan
C1orf43	cyan
C9orf16	cyan
CECR5	cyan
CHCHD1	cyan
CHCHD2	cyan
COMMD7	cyan
COX14	cyan
COX5B	cyan
COX6A1	cyan
COX6B1	cyan
COX7C	cyan
COX8A	cyan
CYC1	cyan
DCTPP1	cyan
ECI1	cyan
ELP6	cyan
EMG1	cyan
FAM195A	cyan
FAU	cyan
FBXL15	cyan
GPAA1	cyan
HIGD2A	cyan
HINT1	cyan
ILVBL	cyan
LAGE3	cyan
LAMTOR2	cyan
LAMTOR4	cyan
LSM7	cyan
MRPL12	cyan
MRPL20	cyan
MRPL51	cyan
MRPL54	cyan
MRPL57	cyan
MRPS26	cyan
MRPS7	cyan
MYEOV2	cyan
NAA38	cyan
NDUFA11	cyan
NDUFA13	cyan
NDUFA2	cyan
NDUFA4	cyan
NDUFA7	cyan
NDUFB10	cyan
NDUFB2	cyan
NDUFB7	cyan
NDUFB8	cyan
NDUFB9	cyan
NDUFS3	cyan
NDUFS6	cyan
NDUFS8	cyan
NEDD8	cyan
NHP2	cyan
NME2	cyan
NUBP2	cyan
PHB2	cyan
POLR2F	cyan
POLR2L	cyan
PRDX2	cyan
ROMO1	cyan
RPS21	cyan
RPS29	cyan
SF3B5	cyan
SLC25A11	cyan
SLC35B2	cyan
SNU13	cyan
SRSF9	cyan
SSNA1	cyan
STOML2	cyan
TCEB2	cyan
TEX264	cyan
TMEM101	cyan
TMEM134	cyan
TMEM203	cyan
TMEM256	cyan
TOMM22	cyan
TRAPPC5	cyan
TSR3	cyan
UBL5	cyan
UQCC2	cyan
UQCC3	cyan
UQCR10	cyan
UQCR11	cyan
UQCRC1	cyan
UQCRQ	cyan
YIF1B	cyan
ZNHIT1	cyan
ABRACL	darkgreen
ALG2	darkgreen
ARFGEF1	darkgreen
ARFGEF2	darkgreen
ASPH	darkgreen
ATE1	darkgreen
ATG5	darkgreen
ATL3	darkgreen
ATP2C1	darkgreen
ATP6V1G1	darkgreen
BTBD10	darkgreen
BZW1	darkgreen
CISD2	darkgreen
CLDND1	darkgreen
CLINT1	darkgreen
CRNKL1	darkgreen
CUL3	darkgreen
DHX15	darkgreen
DNAJB9	darkgreen
DNAJC21	darkgreen
DNAJC3	darkgreen
ESRP1	darkgreen
FKBP14	darkgreen
FOXJ3	darkgreen
GLCE	darkgreen
GLRX2	darkgreen
GOLGA4	darkgreen
GOLGA7	darkgreen
HIGD1A	darkgreen
HOOK3	darkgreen
KIAA1468	darkgreen
LPAR1	darkgreen
MAGOHB	darkgreen
MAN2A1	darkgreen
MAP2K4	darkgreen
MCTP2	darkgreen
MMADHC	darkgreen
MTMR9	darkgreen
NCKAP1	darkgreen
PANK3	darkgreen
PAWR	darkgreen
PIK3CB	darkgreen
PRRC1	darkgreen
RAB11A	darkgreen
SAR1A	darkgreen
SAR1B	darkgreen
SEC61G	darkgreen
SFXN1	darkgreen
SH3D19	darkgreen
SLC12A6	darkgreen
SLC16A7	darkgreen
SLC38A9	darkgreen
SMURF2	darkgreen
SNAPC3	darkgreen
SPTLC1	darkgreen
SRP72	darkgreen
STAM	darkgreen
TBC1D12	darkgreen
TES	darkgreen
TGFBR1	darkgreen
TIMM17A	darkgreen
TMEM184C	darkgreen
TXNL1	darkgreen
UBE2J1	darkgreen
UCHL3	darkgreen
UGP2	darkgreen
UPRT	darkgreen
VEZT	darkgreen
VPS29	darkgreen
WWC2	darkgreen
ZBTB34	darkgreen
ZNF562	darkgreen
ADRBK1	darkgrey
ANGPTL4	darkgrey
ARNTL2	darkgrey
C15orf39	darkgrey
C17orf62	darkgrey
CAPZB	darkgrey
CD55	darkgrey
CDC42SE1	darkgrey
CORO1C	darkgrey
CSTB	darkgrey
DNAJB11	darkgrey
DUSP3	darkgrey
EDEM1	darkgrey
EMP1	darkgrey
FLNC	darkgrey
FOSL1	darkgrey
FZD5	darkgrey
GALNT5	darkgrey
GNA15	darkgrey
GPRC5A	darkgrey
HEXIM1	darkgrey
HRH1	darkgrey
HTR3A	darkgrey
IFNGR2	darkgrey
JARID2	darkgrey
JOSD1	darkgrey
KCNK1	darkgrey
KRT23	darkgrey
KRT6A	darkgrey
LDHA	darkgrey
LINC01269	darkgrey
MAP3K9	darkgrey
MCU	darkgrey
MESDC1	darkgrey
MET	darkgrey
MIR614	darkgrey
NADK	darkgrey
NDEL1	darkgrey
OSTF1	darkgrey
OXSR1	darkgrey
PCBP1	darkgrey
PGM2	darkgrey
PHLDA2	darkgrey
PLEKHN1	darkgrey
PTPRH	darkgrey
PVRL2	darkgrey
RAC1	darkgrey
SDCBP2	darkgrey
SERPINB8	darkgrey
SH3BGRL3	darkgrey
SLC16A3	darkgrey
SLCO4A1	darkgrey
SNX9	darkgrey
SPECC1	darkgrey
SPNS2	darkgrey
SRC	darkgrey
STX3	darkgrey
TINF2	darkgrey
TNFAIP1	darkgrey
TPBG	darkgrey
TPM4	darkgrey
TPO	darkgrey
TTC9	darkgrey
UPP1	darkgrey
VAMP5	darkgrey
VDR	darkgrey
WFDC21P	darkgrey
ZPR1	darkgrey
ADAL	darkmagenta
ADGRB2	darkmagenta
ANKS1B	darkmagenta
ARL9	darkmagenta
ATP2B3	darkmagenta
BRCA1	darkmagenta
CCDC15	darkmagenta
CCDC158	darkmagenta
CCDC171	darkmagenta
CCDC67	darkmagenta
CEP120	darkmagenta
CEP95	darkmagenta
CLEC2A	darkmagenta
CNIH2	darkmagenta
CNOT10	darkmagenta
FAM163A	darkmagenta
FAM216A	darkmagenta
FAM57B	darkmagenta
GSG1L	darkmagenta
HIST1H2AE	darkmagenta
HRASLS	darkmagenta
IQCC	darkmagenta
KDM1A	darkmagenta
LAS1L	darkmagenta
LIG1	darkmagenta
LINCR-0003	darkmagenta
LOC81691	darkmagenta
MFI2-AS1	darkmagenta
MUC12	darkmagenta
OR7E91P	darkmagenta
PHF7	darkmagenta
POLH	darkmagenta
POMT1	darkmagenta
PRR32	darkmagenta
PRRT2	darkmagenta
PSIP1	darkmagenta
RADIL	darkmagenta
REPIN1	darkmagenta
RUNDC3B	darkmagenta
SKP2	darkmagenta
SLC38A8	darkmagenta
SRRM4	darkmagenta
SSRP1	darkmagenta
STAR	darkmagenta
TBC1D31	darkmagenta
THOP1	darkmagenta
WNT11	darkmagenta
WNT8B	darkmagenta
YPEL1	darkmagenta
AP1AR	darkolivegreen
ATP6V1C1	darkolivegreen
BMPR2	darkolivegreen
C21orf91	darkolivegreen
C5orf51	darkolivegreen
CAND1	darkolivegreen
CCDC50	darkolivegreen
CCSER2	darkolivegreen
CDC73	darkolivegreen
CDK17	darkolivegreen
CNOT6	darkolivegreen
CPEB4	darkolivegreen
CTDSPL2	darkolivegreen
CUL2	darkolivegreen
ELK4	darkolivegreen
EXOC8	darkolivegreen
FAM13B	darkolivegreen
FAM160B1	darkolivegreen
FRS2	darkolivegreen
IL6ST	darkolivegreen
INO80D	darkolivegreen
LIN54	darkolivegreen
MED13	darkolivegreen
MIS18BP1	darkolivegreen
NEDD1	darkolivegreen
NUFIP2	darkolivegreen
OPA1	darkolivegreen
PRPF40A	darkolivegreen
PTBP3	darkolivegreen
RALGPS2	darkolivegreen
RB1	darkolivegreen
RBM27	darkolivegreen
RC3H1	darkolivegreen
RIF1	darkolivegreen
SCAF11	darkolivegreen
SHOC2	darkolivegreen
SLMAP	darkolivegreen
SOS1	darkolivegreen
SYNCRIP	darkolivegreen
TAB3	darkolivegreen
TAF2	darkolivegreen
TAOK1	darkolivegreen
UBE2D1	darkolivegreen
VCPIP1	darkolivegreen
WAPL	darkolivegreen
ZFP91	darkolivegreen
ZHX1	darkolivegreen
ZXDB	darkolivegreen
ZYG11B	darkolivegreen
AATF	darkorange
ADD1	darkorange
AP2A1	darkorange
ARF3	darkorange
BAG6	darkorange
CCDC97	darkorange
CHERP	darkorange
CNOT3	darkorange
CSNK1D	darkorange
CSNK2A2	darkorange
CTDP1	darkorange
DOHH	darkorange
DOLK	darkorange
ECD	darkorange
EFTUD2	darkorange
ELAVL1	darkorange
FBRS	darkorange
GANAB	darkorange
GNL2	darkorange
GTF2F1	darkorange
GTF3C5	darkorange
HARS	darkorange
HSPA9	darkorange
INTS1	darkorange
KIAA0930	darkorange
LONP1	darkorange
MKRN9P	darkorange
MYH14	darkorange
MYO1D	darkorange
NOLC1	darkorange
NOP14	darkorange
NOP9	darkorange
OTUD5	darkorange
PA2G4	darkorange
PA2G4P4	darkorange
PCNXL3	darkorange
PES1	darkorange
PEX26	darkorange
PIGO	darkorange
PPM1G	darkorange
PPP6R1	darkorange
PSMD1	darkorange
PSMF1	darkorange
RAVER1	darkorange
RBM23	darkorange
SAMD4B	darkorange
SART1	darkorange
SCAF1	darkorange
SF1	darkorange
SF3A1	darkorange
SF3B4	darkorange
SLC38A10	darkorange
SMARCA4	darkorange
SUPT5H	darkorange
TSR1	darkorange
UBE2M	darkorange
UBE2MP1	darkorange
USP4	darkorange
XRCC5	darkorange
ZFAND3	darkorange
ZFP64	darkorange
ZNF385A	darkorange
BCR	darkorange2
CEBPA	darkorange2
CLUH	darkorange2
COMMD9	darkorange2
CTDSP2	darkorange2
DGCR2	darkorange2
EPN3	darkorange2
FAM134C	darkorange2
FEM1A	darkorange2
GLMP	darkorange2
GNA12	darkorange2
ITFG3	darkorange2
KEAP1	darkorange2
MAN2B1	darkorange2
MBD3	darkorange2
MGAT4B	darkorange2
MIEF1	darkorange2
NDST1	darkorange2
NR2F6	darkorange2
PQLC2	darkorange2
PROM2	darkorange2
RARG	darkorange2
RCE1	darkorange2
RNF121	darkorange2
RPUSD1	darkorange2
SAMD10	darkorange2
SLC12A9	darkorange2
SLC44A2	darkorange2
SOX15	darkorange2
TBC1D13	darkorange2
TBL3	darkorange2
THEM6	darkorange2
TMEM164	darkorange2
UNC45A	darkorange2
WIZ	darkorange2
ZBTB42	darkorange2
ZNF185	darkorange2
AAMP	darkred
AAR2	darkred
ACOT2	darkred
ACTL6A	darkred
ALYREF	darkred
ARMC6	darkred
ATP5B	darkred
BCKDHA	darkred
BCL2L12	darkred
BLOC1S4	darkred
BRMS1	darkred
BSG	darkred
C19orf48	darkred
CDK5	darkred
CLN6	darkred
COPS3	darkred
DCTD	darkred
DPH2	darkred
DTYMK	darkred
ECHS1	darkred
EMC4	darkred
EMC8	darkred
FAAP100	darkred
FAM207A	darkred
FLAD1	darkred
FPGS	darkred
GPN1	darkred
GPX1	darkred
GSS	darkred
ICT1	darkred
ILF2	darkred
LCMT1	darkred
MECR	darkred
MED27	darkred
MRPL2	darkred
MRPL22	darkred
MRPL37	darkred
MRPL46	darkred
MRPL9	darkred
MRPS11	darkred
MZT2A	darkred
NAA10	darkred
NABP2	darkred
NOSIP	darkred
NUDT1	darkred
PAFAH1B3	darkred
PDF	darkred
PGP	darkred
PITX1	darkred
POLE3	darkred
POLR2G	darkred
PPIH	darkred
PSKH1	darkred
PSMB3	darkred
PSMB7	darkred
PSMC5	darkred
RAE1	darkred
RFC2	darkred
RNF126	darkred
RNMTL1	darkred
SMARCD2	darkred
SNRNP40	darkred
SNRPC	darkred
SNRPF	darkred
SPNS1	darkred
SSBP1	darkred
TACO1	darkred
TIMM22	darkred
TMEM222	darkred
TOMM40	darkred
TRIM28	darkred
TSFM	darkred
TST	darkred
UBL7	darkred
WDR46	darkred
XRCC6	darkred
ZNF581	darkred
ACRC	darkslateblue
AP1G2	darkslateblue
ARFGAP1	darkslateblue
BTN2A3P	darkslateblue
CCDC142	darkslateblue
GBA2	darkslateblue
HCN3	darkslateblue
ILKAP	darkslateblue
INPPL1	darkslateblue
LMBR1L	darkslateblue
MBD6	darkslateblue
MYO19	darkslateblue
PCGF3	darkslateblue
PHYKPL	darkslateblue
PICK1	darkslateblue
PLXNA3	darkslateblue
POLM	darkslateblue
PPFIA4	darkslateblue
PPIL2	darkslateblue
PPP1R12C	darkslateblue
RECQL5	darkslateblue
SEMA3B	darkslateblue
SIN3B	darkslateblue
SLC25A45	darkslateblue
SLC26A6	darkslateblue
ST3GAL6	darkslateblue
TMEM184A	darkslateblue
TMEM259	darkslateblue
TRMU	darkslateblue
TTC31	darkslateblue
UBA7	darkslateblue
UCKL1	darkslateblue
ZNF783	darkslateblue
ABCE1	darkturquoise
AEBP2	darkturquoise
ALG10	darkturquoise
ARL5A	darkturquoise
ATF2	darkturquoise
BTF3L4	darkturquoise
C11orf58	darkturquoise
C7orf60	darkturquoise
CMPK1	darkturquoise
CUL4B	darkturquoise
CUL5	darkturquoise
ELMOD2	darkturquoise
ESCO1	darkturquoise
ETAA1	darkturquoise
FAM122B	darkturquoise
FAM199X	darkturquoise
FPGT	darkturquoise
GTPBP10	darkturquoise
HAUS3	darkturquoise
HINT3	darkturquoise
HNRNPA3	darkturquoise
KIAA1715	darkturquoise
KLHL28	darkturquoise
LIMS1	darkturquoise
LRRC58	darkturquoise
LSM8	darkturquoise
LYRM5	darkturquoise
MIB1	darkturquoise
MICU2	darkturquoise
MTMR6	darkturquoise
MZT1	darkturquoise
NADK2	darkturquoise
NDFIP2	darkturquoise
NDUFA5	darkturquoise
NDUFC2	darkturquoise
PAPOLA	darkturquoise
PAQR3	darkturquoise
PCNP	darkturquoise
PIK3C2A	darkturquoise
RAD17	darkturquoise
RNF11	darkturquoise
RNF138	darkturquoise
RWDD3	darkturquoise
SCAMP1	darkturquoise
SCOC	darkturquoise
7-Sep	darkturquoise
SLC25A40	darkturquoise
SMAD5	darkturquoise
SOCS4	darkturquoise
SRP9	darkturquoise
SUZ12	darkturquoise
SYPL1	darkturquoise
TCEA1	darkturquoise
TFAM	darkturquoise
THAP5	darkturquoise
TLK1	darkturquoise
TSNAX	darkturquoise
TWF1	darkturquoise
U2SURP	darkturquoise
UFL1	darkturquoise
USP1	darkturquoise
USP45	darkturquoise
VAMP4	darkturquoise
ZBTB41	darkturquoise
ZMPSTE24	darkturquoise
ZNF24	darkturquoise
ZNF254	darkturquoise
ZNF451	darkturquoise
ZNF518A	darkturquoise
ZNF770	darkturquoise
ABHD17C	floralwhite
C12orf49	floralwhite
C3orf70	floralwhite
CA2	floralwhite
CANT1	floralwhite
CAPN14	floralwhite
CCK	floralwhite
CDC42EP5	floralwhite
DQX1	floralwhite
EPHA4	floralwhite
ESAM	floralwhite
FAM114A1	floralwhite
FAM83D	floralwhite
GALE	floralwhite
GALNT4	floralwhite
GMPPA	floralwhite
HID1	floralwhite
LBX2	floralwhite
LRRC8A	floralwhite
LRRC8D	floralwhite
MDFI	floralwhite
MYO1C	floralwhite
NPDC1	floralwhite
RAET1L	floralwhite
RUSC1	floralwhite
SERINC5	floralwhite
SERPINB2	floralwhite
SH2D1B	floralwhite
SLC17A5	floralwhite
SLC39A8	floralwhite
SLC7A1	floralwhite
SPDEF	floralwhite
SSFA2	floralwhite
ST6GAL1	floralwhite
UAP1	floralwhite
USP54	floralwhite
VSIG1	floralwhite
ADAM23	green
ADAMTS9-AS2	green
ALDH1L2	green
ALDOC	green
ALOX15B	green
AMHR2	green
ANG	green
ANKRD29	green
ARHGEF10	green
ARL4A	green
ARSJ	green
ASB11	green
BDH2	green
BEX5	green
BMP4	green
BMX	green
BTNL9	green
C17orf58	green
C19orf73	green
C1QTNF9B-AS1	green
C1orf64	green
C1orf95	green
CAMK2B	green
CD34	green
CGREF1	green
CHRNB2	green
CHRNE	green
CNRIP1	green
COL11A2	green
COL4A5	green
CPA6	green
DIRC3	green
DOK6	green
DUOXA1	green
DUSP22	green
EBAG9	green
EIF4A2	green
ELF5	green
ENTPD5	green
ERMN	green
EYS	green
FAIM2	green
FAM167B	green
FBXL7	green
FGF1	green
FLJ46906	green
GJB1	green
GLB1L3	green
GNG13	green
GPC3	green
GPR146	green
GPX8	green
GRB10	green
GUCY1A3	green
GYLTL1B	green
HAP1	green
HCAR1	green
HSPA2	green
INO80C	green
IPO5P1	green
IRF6	green
IRS4	green
KBTBD7	green
KCNH1	green
KLHL29	green
LINC00092	green
LINC00847	green
LINC00957	green
LOC100129175	green
LOC100132057	green
LOC100287846	green
LOC100505938	green
LOC100506175	green
LOC101928358	green
LOC101928404	green
LOC102724312	green
LONRF2	green
LRP4	green
LTC4S	green
LURAP1	green
LYPD1	green
MAGEH1	green
METTL2B	green
MFAP2	green
MIR320D1	green
MKRN2	green
MPHOSPH8	green
MPP6	green
MSI1	green
MUC5AC	green
MXRA7	green
NACAD	green
NGRN	green
NPTXR	green
NRAP	green
ODAM	green
ORAI3	green
OTOP1	green
OXT	green
P3H3	green
P4HA1	green
PAQR5	green
PCDHAC2	green
PCDHGB5	green
PDE4DIP	green
PDZD4	green
PEAR1	green
PGRMC1	green
PHYH	green
PLCD4	green
PLEKHA5	green
PRAF2	green
PRR36	green
PRTFDC1	green
PTPRQ	green
PVRL3	green
RAC3	green
RCBTB1	green
RHOB	green
RHOBTB2	green
RNASE4	green
ROGDI	green
ROR1	green
RWDD2A	green
SBF2-AS1	green
SCCPDH	green
SCMH1	green
SCN3B	green
SEMA6D	green
SERPINB6	green
SERTAD4	green
SERTAD4-AS1	green
SHISA6	green
SIX2	green
SLC35A1	green
SLC5A12	green
SLC9A9	green
SNHG25	green
SNX31	green
SPIN2B	green
STARD13	green
SYDE1	green
SYTL1	green
TAS1R3	green
TBX18	green
TCF4	green
TCF7L1	green
TFF2	green
TGFB2	green
TMC3-AS1	green
TMCO6	green
TMEM132B	green
TMEM35	green
TNC	green
TPTE2P1	green
TRAK1	green
TRPM5	green
TRPV4	green
TSSC1	green
TXNDC15	green
UBA6-AS1	green
UGT2A2	green
WFDC1	green
ZNF488	green
ZNF589	green
ZNF630	green
ZNF702P	green
ZNF761	green
ZNF785	green
ACE	greenyellow
AGA	greenyellow
AGO1	greenyellow
AJAP1	greenyellow
AKR1B1	greenyellow
ALDH3A1	greenyellow
ANKRD50	greenyellow
APEX1	greenyellow
APLNR	greenyellow
ATIC	greenyellow
ATRN	greenyellow
B3GALT5	greenyellow
B3GALT5-AS1	greenyellow
BGN	greenyellow
C1orf21	greenyellow
C20orf202	greenyellow
C2orf72	greenyellow
C7orf31	greenyellow
CCDC169	greenyellow
CCDC25	greenyellow
CENPO	greenyellow
CHD4	greenyellow
CHKA	greenyellow
COL1A2	greenyellow
COL3A1	greenyellow
COL4A4	greenyellow
CPSF3	greenyellow
CSRP2	greenyellow
CYTH3	greenyellow
DACT3	greenyellow
DAGLA	greenyellow
DAPK1	greenyellow
DEPTOR	greenyellow
DSEL	greenyellow
DYNLL2	greenyellow
ELAC2	greenyellow
EPAS1	greenyellow
EPB41L1	greenyellow
FAM124A	greenyellow
FBXL14	greenyellow
FECH	greenyellow
FTSJ3	greenyellow
GNS	greenyellow
GPRIN2	greenyellow
GSTA4	greenyellow
GTF3C4	greenyellow
IRF2BPL	greenyellow
KDM2B	greenyellow
KIAA1161	greenyellow
KIF7	greenyellow
LANCL2	greenyellow
LARP1	greenyellow
LOC100128361	greenyellow
LOC100132215	greenyellow
LOC100288181	greenyellow
LOC101927023	greenyellow
LOC102723344	greenyellow
LRP12	greenyellow
LRRC37A11P	greenyellow
MAN1C1	greenyellow
MDFIC	greenyellow
MPP7	greenyellow
MTHFD1	greenyellow
NEURL3	greenyellow
NR3C2	greenyellow
NUP205	greenyellow
OGFRL1	greenyellow
PAK6	greenyellow
PANX2	greenyellow
PAX7	greenyellow
PCDH17	greenyellow
PDLIM1	greenyellow
PGPEP1	greenyellow
PIK3R3	greenyellow
PLXNB2	greenyellow
PRKAR2B	greenyellow
PSPC1	greenyellow
PTPRG	greenyellow
RMDN3	greenyellow
RNF152	greenyellow
ROBO2	greenyellow
RPLP0P2	greenyellow
RPRM	greenyellow
RRS1	greenyellow
SFRP2	greenyellow
SHANK3	greenyellow
SHISA2	greenyellow
SIN3A	greenyellow
SLC10A1	greenyellow
[truncated: 15,447 more rows]
