# Supplementary material for: Transcriptomic analysis identified SLC40A1 as a key iron metabolism-related gene in airway macrophages in childhood allergic asthma
Source: Front Cell Dev Biol. 2023 Apr 13;11:1164544. doi: 10.3389/fcell.2023.1164544 (PMC10133523; doi:10.3389/fcell.2023.1164544)
Supplement: Supplementary file 2 [file Table6.XLSX]

## Sheet: Sheet 1
status	family	pval	qval	gene_short_name	use_for_ordering	Gene_Clusters
OK	negbinomial.size	2.8761e-32	2.08413e-31	MALAT1	TRUE	1
OK	negbinomial.size	2.60512e-206	1.08547e-204	NEAT1	TRUE	1
OK	negbinomial.size	0	0	IL1B	TRUE	1
OK	negbinomial.size	1.68675e-171	4.21688e-170	IL8	TRUE	1
OK	negbinomial.size	1.7639e-116	2.51985e-115	TIMP1	TRUE	1
OK	negbinomial.size	0.000122433	0.000292902	S100A9	TRUE	1
OK	negbinomial.size	1.43852e-43	1.26186e-42	S100A8	TRUE	1
OK	negbinomial.size	1.1368e-37	9.02223e-37	SOD2	TRUE	1
OK	negbinomial.size	7.78834e-47	7.21143e-46	SRGN	TRUE	1
OK	negbinomial.size	3.29808e-196	1.26849e-194	FOS	TRUE	1
OK	negbinomial.size	7.29106e-118	1.07222e-116	CCL4	TRUE	1
OK	negbinomial.size	1.72119e-191	5.73729e-190	NFKBIA	TRUE	1
OK	negbinomial.size	1.78676e-81	2.03041e-80	CCL20	TRUE	1
OK	negbinomial.size	1.03324e-162	2.06648e-161	CCL3	TRUE	1
OK	negbinomial.size	6.7509e-252	5.62575e-250	IER3	TRUE	1
OK	negbinomial.size	8.03338e-152	1.48766e-150	G0S2	TRUE	1
OK	negbinomial.size	5.64391e-27	3.81346e-26	CCL2	TRUE	1
OK	negbinomial.size	4.07601e-92	4.85239e-91	CXCL3	TRUE	1
OK	negbinomial.size	2.53901e-217	1.2695e-215	EREG	TRUE	1
OK	negbinomial.size	8.76227e-05	0.00021582	CCL17	TRUE	1
OK	negbinomial.size	3.76194e-175	9.89983e-174	CXCL2	TRUE	1
OK	negbinomial.size	4.03393e-31	2.88138e-30	C15orf48	TRUE	1
OK	negbinomial.size	4.40087e-131	7.33478e-130	THBS1	TRUE	1
OK	negbinomial.size	9.67936e-209	4.39971e-207	ZFP36	TRUE	1
OK	negbinomial.size	1.03423e-225	5.7457e-224	DUSP1	TRUE	1
OK	negbinomial.size	7.63508e-165	1.6598e-163	IL1RN	TRUE	1
OK	negbinomial.size	6.67975e-54	6.67975e-53	INHBA	TRUE	1
OK	negbinomial.size	9.88273e-165	2.0589e-163	JUNB	TRUE	1
OK	negbinomial.size	2.20155e-07	7.63153e-07	SERPINB2	TRUE	1
OK	negbinomial.size	0.0331602	0.0459283	AKAP12	TRUE	1
OK	negbinomial.size	7.65089e-240	4.78181e-238	VCAN	TRUE	1
OK	negbinomial.size	2.13121e-06	6.57781e-06	CXCL1	TRUE	1
OK	negbinomial.size	3.64093e-21	2.24749e-20	IL6	TRUE	1
OK	negbinomial.size	6.76002e-167	1.53637e-165	PLAUR	TRUE	1
OK	negbinomial.size	5.43046e-127	8.7588e-126	APOBEC3A	TRUE	1
OK	negbinomial.size	7.6147e-05	0.000190074	CXCL5	TRUE	1
OK	negbinomial.size	4.03212e-170	9.60028e-169	PTGS2	TRUE	1
OK	negbinomial.size	4.49354e-106	5.76094e-105	GPR183	TRUE	1
OK	negbinomial.size	1.23064e-179	3.61952e-178	TNFAIP3	TRUE	1
OK	negbinomial.size	1.89269e-24	1.22902e-23	IL7R	TRUE	1
OK	negbinomial.size	2.03925e-176	5.66459e-175	GADD45B	TRUE	1
OK	negbinomial.size	5.27122e-113	7.32114e-112	NAMPT	TRUE	1
OK	negbinomial.size	1.84722e-40	1.51411e-39	RGS1	TRUE	1
OK	negbinomial.size	1.18886e-60	1.2384e-59	CEBPB	TRUE	1
OK	negbinomial.size	1.75159e-97	2.13608e-96	BCL2A1	TRUE	1
OK	negbinomial.size	1.95994e-41	1.63328e-40	IL1A	TRUE	1
OK	negbinomial.size	2.24681e-53	2.20276e-52	TNIP3	TRUE	1
OK	negbinomial.size	1.21606e-42	1.04833e-41	PTX3	TRUE	1
OK	negbinomial.size	1.6305e-120	2.54765e-119	REL	TRUE	1
OK	negbinomial.size	5.85689e-196	2.09175e-194	FCN1	TRUE	1
OK	negbinomial.size	8.84712e-19	5.20419e-18	MT1G	TRUE	2
OK	negbinomial.size	3.06033e-288	5.10055e-286	APOE	TRUE	2
OK	negbinomial.size	0.0277681	0.0388909	H-influenzae-m	TRUE	2
OK	negbinomial.size	4.94169e-293	1.23542e-290	C1QB	TRUE	2
OK	negbinomial.size	5.68696e-05	0.000146571	CXCL10	TRUE	2
OK	negbinomial.size	5.09375e-273	6.36718e-271	C1QA	TRUE	2
OK	negbinomial.size	1.58393e-09	6.43873e-09	MT1H	TRUE	2
OK	negbinomial.size	1.11496e-12	5.41243e-12	CXCL9	TRUE	2
OK	negbinomial.size	1.58497e-247	1.13212e-245	APOC1	TRUE	2
OK	negbinomial.size	4.56804e-258	4.56804e-256	C1QC	TRUE	2
OK	negbinomial.size	3.21291e-12	1.50136e-11	HLA-DRB5	TRUE	2
OK	negbinomial.size	3.37157e-07	1.15465e-06	LYZ	TRUE	2
OK	negbinomial.size	8.68889e-05	0.000215071	CXCL11	TRUE	2
OK	negbinomial.size	8.52534e-11	3.67472e-10	CCL18	TRUE	2
OK	negbinomial.size	1.65335e-06	5.1992e-06	CTD-2292M14.1	TRUE	2
OK	negbinomial.size	7.58589e-06	2.2052e-05	CTXN1	TRUE	2
OK	negbinomial.size	5.70431e-34	4.38793e-33	HLA-DRB1	TRUE	2
OK	negbinomial.size	6.37494e-181	1.99217e-179	SEPP1	TRUE	2
OK	negbinomial.size	7.50636e-69	7.98549e-68	RNASE1	TRUE	2
OK	negbinomial.size	1.96578e-47	1.85451e-46	HLA-DQA1	TRUE	2
OK	negbinomial.size	1.32629e-107	1.79229e-106	HLA-DPB1	TRUE	2
OK	negbinomial.size	1.11969e-160	2.15326e-159	FTL	TRUE	2
OK	negbinomial.size	1.35151e-32	9.93757e-32	HLA-DQB1	TRUE	2
OK	negbinomial.size	1.57561e-133	2.71657e-132	CTSD	TRUE	2
OK	negbinomial.size	1.68053e-16	8.84489e-16	MT1E	TRUE	2
OK	negbinomial.size	2.14532e-07	7.55395e-07	UBE2C	TRUE	2
OK	negbinomial.size	0.011773	0.018193	RP11-713M15.1	TRUE	2
OK	negbinomial.size	4.0443e-09	1.60488e-08	C1orf173	TRUE	2
OK	negbinomial.size	0.00134483	0.00263693	E2F8	TRUE	2
OK	negbinomial.size	1.36981e-11	6.11521e-11	KIAA0101	TRUE	2
OK	negbinomial.size	1.23726e-09	5.07074e-09	TYMS	TRUE	2
OK	negbinomial.size	2.03459e-09	8.20398e-09	KLRB1	TRUE	2
OK	negbinomial.size	0.0159237	0.0234104	SPC25	TRUE	2
OK	negbinomial.size	2.21314e-07	7.63153e-07	TIMP3	TRUE	2
OK	negbinomial.size	7.18993e-09	2.76536e-08	CDK1	TRUE	2
OK	negbinomial.size	1.84943e-15	9.53314e-15	IL32	TRUE	2
OK	negbinomial.size	4.11416e-20	2.47841e-19	MT1X	TRUE	2
OK	negbinomial.size	4.27588e-06	1.27258e-05	MAP6	TRUE	2
OK	negbinomial.size	0.00187244	0.00351962	TOM1L1	TRUE	2
OK	negbinomial.size	8.1168e-08	2.96233e-07	MNS1	TRUE	2
OK	negbinomial.size	0.0105976	0.0165587	CCDC148	TRUE	2
OK	negbinomial.size	0.00189845	0.00354188	ARMC4	TRUE	2
OK	negbinomial.size	0.000497375	0.00108597	TTC40	TRUE	2
OK	negbinomial.size	0.000231653	0.000538727	RP13-401N8.1	TRUE	2
OK	negbinomial.size	7.0477e-05	0.000178876	TNNC1	TRUE	2
OK	negbinomial.size	3.60014e-15	1.83681e-14	DNASE1L3	TRUE	2
OK	negbinomial.size	0.0197884	0.028596	C6orf118	TRUE	2
OK	negbinomial.size	9.59141e-144	1.71275e-142	NUPR1	TRUE	2
OK	negbinomial.size	3.73142e-80	4.14602e-79	HLA-DPA1	TRUE	2
OK	negbinomial.size	0.0146658	0.0217593	DDX11-AS1	TRUE	2
OK	negbinomial.size	0.000666376	0.00138828	PAK6	TRUE	2
OK	negbinomial.size	0.00106088	0.00212176	RP11-572C15.6	TRUE	2
OK	negbinomial.size	3.24335e-17	1.78922e-16	RP11-480C22.1	TRUE	2
OK	negbinomial.size	0.00652189	0.0105668	S-pneumoniae-m	TRUE	2
OK	negbinomial.size	0.00363336	0.00626441	RP11-403A21.2	TRUE	2
OK	negbinomial.size	0.0042294	0.00714425	MUC5B	TRUE	2
OK	negbinomial.size	2.4651e-05	6.55611e-05	CCDC113	TRUE	2
OK	negbinomial.size	0.0081202	0.0129716	FRAS1	TRUE	2
OK	negbinomial.size	1.59243e-06	5.03933e-06	PCDH7	TRUE	2
OK	negbinomial.size	1.4013e-16	7.4537e-16	MT2A	TRUE	2
OK	negbinomial.size	0.0333324	0.0460392	PPP1R42	TRUE	2
OK	negbinomial.size	0.0126973	0.0192968	ERICH2	TRUE	2
OK	negbinomial.size	0.0146047	0.0217333	LINC01171	TRUE	2
OK	negbinomial.size	0.00337563	0.00589297	XCL1	TRUE	2
OK	negbinomial.size	0.004905	0.008175	DKK1	TRUE	2
OK	negbinomial.size	0.00146215	0.00283363	SH2D1B	TRUE	2
OK	negbinomial.size	0.000624862	0.00130724	DLGAP5	TRUE	2
OK	negbinomial.size	0.0347062	0.0476733	LRRC43	TRUE	2
OK	negbinomial.size	0.00212366	0.00388949	TMEM61	TRUE	2
OK	negbinomial.size	0.000173858	0.000410043	MYCT1	TRUE	2
OK	negbinomial.size	0.00997148	0.0156784	RP11-173B14.5	TRUE	2
OK	negbinomial.size	0.00029593	0.000681867	ACY1	TRUE	2
OK	negbinomial.size	5.08096e-83	5.90809e-82	GPNMB	TRUE	2
OK	negbinomial.size	2.45038e-05	6.55182e-05	BIRC5	TRUE	2
OK	negbinomial.size	2.13281e-12	1.01563e-11	FAM92B	TRUE	2
OK	negbinomial.size	1.36925e-05	3.86795e-05	RRM2	TRUE	2
OK	negbinomial.size	6.33813e-05	0.000162516	CTSL	TRUE	2
OK	negbinomial.size	0.00282515	0.00500913	B9D1	TRUE	2
OK	negbinomial.size	0.00045986	0.00101291	SNHG18	TRUE	2
OK	negbinomial.size	0.00101761	0.0020434	APOBEC4	TRUE	2
OK	negbinomial.size	1.63154e-11	7.21921e-11	FCER1A	TRUE	2
OK	negbinomial.size	0.0116331	0.0181201	RIBC1	TRUE	2
OK	negbinomial.size	3.7624e-18	2.1623e-17	IFIT1	TRUE	2
OK	negbinomial.size	2.03561e-12	9.78659e-12	AGR3	TRUE	2
OK	negbinomial.size	0.000689192	0.00142986	SPAG17	TRUE	2
OK	negbinomial.size	6.29542e-08	2.31449e-07	PCDP1	TRUE	2
OK	negbinomial.size	7.64097e-05	0.000190074	GPR98	TRUE	2
OK	negbinomial.size	0.00689458	0.0111203	HIST1H3F	TRUE	2
OK	negbinomial.size	0.000419421	0.000927923	LGALS9B	TRUE	2
OK	negbinomial.size	0.00158842	0.00301981	CENPF	TRUE	2
OK	negbinomial.size	0.00350334	0.00606115	B3GNT3	TRUE	2
OK	negbinomial.size	0.0344672	0.0474755	GSTA3	TRUE	2
OK	negbinomial.size	5.56784e-07	1.85595e-06	LDLRAD1	TRUE	2
OK	negbinomial.size	0.0019541	0.0036187	CPA3	TRUE	2
OK	negbinomial.size	4.11435e-57	4.19832e-56	FABP5	TRUE	2
OK	negbinomial.size	7.55258e-51	7.2621e-50	IGF1	TRUE	2
OK	negbinomial.size	0.00442906	0.00745634	CHI3L1	TRUE	2
OK	negbinomial.size	0.0138748	0.0208957	ITGA2	TRUE	2
OK	negbinomial.size	4.43597e-14	2.24039e-13	CCL5	TRUE	2
OK	negbinomial.size	0.00755514	0.0121076	HLF	TRUE	2
OK	negbinomial.size	0.00338256	0.00589297	STMND1	TRUE	2
OK	negbinomial.size	0.000415703	0.000923784	CD40LG	TRUE	2
OK	negbinomial.size	0.00118469	0.00233207	CDC20	TRUE	2
OK	negbinomial.size	0.0117891	0.018193	RP11-462G2.2	TRUE	2
OK	negbinomial.size	0.000526585	0.00113488	LRRC1	TRUE	2
OK	negbinomial.size	0.015147	0.0223407	SYT1	TRUE	2
OK	negbinomial.size	2.88354e-39	2.32543e-38	SAA1	TRUE	2
OK	negbinomial.size	0.000119933	0.0002883	NEK2	TRUE	2
OK	negbinomial.size	0.00215991	0.00394144	RP11-47L3.1	TRUE	2
OK	negbinomial.size	0.00188666	0.00353308	CYP2C18	TRUE	2
OK	negbinomial.size	7.09735e-13	3.47909e-12	HPGDS	TRUE	2
OK	negbinomial.size	0.000609226	0.00128529	MAP3K19	TRUE	2
OK	negbinomial.size	9.18309e-17	4.99081e-16	C9orf24	TRUE	2
OK	negbinomial.size	4.73538e-13	2.34425e-12	CST1	TRUE	2
OK	negbinomial.size	0.00551895	0.00904747	ZNF750	TRUE	2
OK	negbinomial.size	0.000348277	0.000791538	ESRRG	TRUE	2
OK	negbinomial.size	4.05675e-07	1.36133e-06	MIA	TRUE	2
OK	negbinomial.size	1.83726e-120	2.78372e-119	IFI27	TRUE	2
OK	negbinomial.size	8.98402e-33	6.70449e-32	CAPS	TRUE	2
OK	negbinomial.size	0.0124967	0.0190499	LYPD5	TRUE	2
OK	negbinomial.size	7.56239e-05	0.00019001	IRX3	TRUE	2
OK	negbinomial.size	0.00095161	0.00192634	ARHGEF38	TRUE	2
OK	negbinomial.size	0.0017613	0.0033232	EPPIN	TRUE	2
OK	negbinomial.size	5.28244e-12	2.42314e-11	TFF3	TRUE	2
OK	negbinomial.size	0.00036687	0.000830024	C8orf47	TRUE	2
OK	negbinomial.size	0.00535125	0.00885969	ENKUR	TRUE	2
OK	negbinomial.size	0.00199345	0.00367795	SPRR2F	TRUE	2
OK	negbinomial.size	0.00276955	0.00494563	THNSL1	TRUE	2
OK	negbinomial.size	0.00235531	0.00426687	MID1	TRUE	2
OK	negbinomial.size	0.0243055	0.0345249	DOCK9	TRUE	2
OK	negbinomial.size	1.1693e-17	6.64376e-17	SERPINB4	TRUE	2
OK	negbinomial.size	8.83408e-05	0.000216522	BEST4	TRUE	2
OK	negbinomial.size	1.19445e-07	4.29657e-07	TOP2A	TRUE	2
OK	negbinomial.size	0.0275802	0.0387363	BEX5	TRUE	2
OK	negbinomial.size	4.6762e-09	1.84102e-08	PIH1D2	TRUE	2
OK	negbinomial.size	0.000386337	0.000870129	BFSP2	TRUE	2
OK	negbinomial.size	0.00327839	0.00575155	CDHR3	TRUE	2
OK	negbinomial.size	0.012179	0.0186223	KLK10	TRUE	2
OK	negbinomial.size	0.0121458	0.0186223	IGSF9	TRUE	2
OK	negbinomial.size	4.90768e-08	1.81766e-07	AKR1C3	TRUE	2
OK	negbinomial.size	0.000285366	0.000660569	CDKN3	TRUE	2
OK	negbinomial.size	0.0130169	0.0197225	BTC	TRUE	2
OK	negbinomial.size	0.0139613	0.0209629	DPF3	TRUE	2
OK	negbinomial.size	0.0238966	0.0340407	IGSF22	TRUE	2
OK	negbinomial.size	0.0323439	0.0450471	ERBB4	TRUE	2
OK	negbinomial.size	6.51948e-05	0.000166313	WDR96	TRUE	2
OK	negbinomial.size	0.00242536	0.00437791	RP3-462E2.5	TRUE	2
OK	negbinomial.size	0.000769506	0.00158335	RP11-434I12.3	TRUE	2
OK	negbinomial.size	5.10621e-06	1.51071e-05	DNAH5	TRUE	2
OK	negbinomial.size	0.0005742	0.00122692	AC110619.2	TRUE	2
OK	negbinomial.size	0.001069	0.00212947	NPHP1	TRUE	2
OK	negbinomial.size	0.00164641	0.00311819	LRRIQ1	TRUE	2
OK	negbinomial.size	2.6391e-102	3.29887e-101	WFDC2	TRUE	2
OK	negbinomial.size	3.52701e-07	1.19156e-06	AKAP14	TRUE	2
OK	negbinomial.size	0.00193729	0.00360091	SOX21-AS1	TRUE	2
OK	negbinomial.size	3.2708e-13	1.6354e-12	RSPH1	TRUE	2
OK	negbinomial.size	1.63984e-08	6.2115e-08	FAM183A	TRUE	2
OK	negbinomial.size	1.82689e-05	5.07469e-05	ABCG2	TRUE	2
OK	negbinomial.size	0.00345158	0.00599233	FOXP2	TRUE	2
OK	negbinomial.size	0.00201339	0.00370109	DAW1	TRUE	2
OK	negbinomial.size	6.45883e-06	1.88855e-05	BAIAP2L1	TRUE	2
OK	negbinomial.size	0.000621848	0.0013064	PTPRZ1	TRUE	2
OK	negbinomial.size	5.86149e-09	2.2719e-08	GSTA2	TRUE	2
OK	negbinomial.size	3.97282e-106	5.2274e-105	SLC40A1	TRUE	2
OK	negbinomial.size	0.00141317	0.0027601	SIX2	TRUE	2
OK	negbinomial.size	3.66919e-20	2.23731e-19	GSTA1	TRUE	2
OK	negbinomial.size	2.82942e-06	8.57401e-06	RP11-275I14.4	TRUE	2
OK	negbinomial.size	0.000102984	0.000249962	CD3D	TRUE	2
OK	negbinomial.size	9.45981e-06	2.7028e-05	PROM1	TRUE	2
OK	negbinomial.size	3.42855e-07	1.16617e-06	IFIT2	TRUE	2
OK	negbinomial.size	0.00730749	0.0117484	AC004540.5	TRUE	2
OK	negbinomial.size	8.62214e-10	3.56287e-09	ROPN1L	TRUE	2
OK	negbinomial.size	0.0015709	0.00299791	CYP4F11	TRUE	2
OK	negbinomial.size	8.83507e-06	2.53881e-05	SLC12A5	TRUE	2
OK	negbinomial.size	0.000410764	0.000916883	PVALB	TRUE	2
OK	negbinomial.size	4.16277e-12	1.92721e-11	PIFO	TRUE	2
OK	negbinomial.size	0.0271329	0.0382154	SMARCA1	TRUE	2
OK	negbinomial.size	9.58598e-44	8.55891e-43	BPIFA1	TRUE	2
OK	negbinomial.size	0.00989278	0.0156038	MND1	TRUE	2
OK	negbinomial.size	0.0164962	0.0241173	DMKN	TRUE	2
OK	negbinomial.size	0.00953111	0.0150809	ARMC3	TRUE	2
OK	negbinomial.size	0.000522315	0.00113488	IQUB	TRUE	2
OK	negbinomial.size	0.0206205	0.0297125	CADPS2	TRUE	2
OK	negbinomial.size	1.86371e-05	5.14836e-05	C5orf49	TRUE	2
OK	negbinomial.size	0.00861421	0.0137169	LCK	TRUE	2
OK	negbinomial.size	2.07419e-05	5.63638e-05	CCNF	TRUE	2
OK	negbinomial.size	1.16296e-22	7.36053e-22	RP11-838N2.4	TRUE	2
OK	negbinomial.size	2.0278e-06	6.29752e-06	TEX26	TRUE	2
OK	negbinomial.size	2.35559e-09	9.42236e-09	CXADR	TRUE	2
OK	negbinomial.size	1.8228e-05	5.07469e-05	WBSCR27	TRUE	2
OK	negbinomial.size	2.19904e-06	6.74553e-06	SDR16C5	TRUE	2
OK	negbinomial.size	6.92418e-23	4.43858e-22	LY6D	TRUE	2
OK	negbinomial.size	2.60637e-05	6.89515e-05	MYO1B	TRUE	2
OK	negbinomial.size	0.000605351	0.00128252	NWD1	TRUE	2
OK	negbinomial.size	0.0116767	0.0181315	PCDH20	TRUE	2
OK	negbinomial.size	1.41198e-07	5.0428e-07	PARD3	TRUE	2
OK	negbinomial.size	0.00292791	0.00517299	CCDC181	TRUE	2
OK	negbinomial.size	0.0140483	0.0210304	KCNK5	TRUE	2
OK	negbinomial.size	1.04226e-06	3.40609e-06	C1orf194	TRUE	2
OK	negbinomial.size	0.00366685	0.00630043	C12orf36	TRUE	2
OK	negbinomial.size	2.85371e-06	8.59553e-06	FHL2	TRUE	2
OK	negbinomial.size	0.0159659	0.0234104	HIST1H4D	TRUE	2
OK	negbinomial.size	0.00111021	0.00219409	VIM	TRUE	2
OK	negbinomial.size	1.22806e-21	7.67539e-21	CXCL17	TRUE	2
OK	negbinomial.size	0.00279235	0.00496859	BBS9	TRUE	2
OK	negbinomial.size	0.0191887	0.0278097	RP11-305L7.3	TRUE	2
OK	negbinomial.size	8.16653e-07	2.68636e-06	PKP3	TRUE	2
OK	negbinomial.size	2.30934e-05	6.24147e-05	ERBB2	TRUE	2
OK	negbinomial.size	0.0267982	0.0378505	TIGIT	TRUE	2
OK	negbinomial.size	0.000480346	0.00105339	HIST1H1A	TRUE	2
OK	negbinomial.size	0.0030318	0.00533767	RP11-350J20.12	TRUE	2
OK	negbinomial.size	3.25638e-17	1.78922e-16	SDS	TRUE	2
OK	negbinomial.size	0.00108932	0.00216135	ESCO2	TRUE	2
OK	negbinomial.size	6.50537e-10	2.73335e-09	IFIT3	TRUE	2
OK	negbinomial.size	0.000525377	0.00113488	CIT	TRUE	2
OK	negbinomial.size	5.291e-09	2.0668e-08	CLU	TRUE	2
OK	negbinomial.size	0.00264646	0.00475982	RGS7BP	TRUE	2
OK	negbinomial.size	9.73279e-16	5.06916e-15	SPRR2A	TRUE	2
OK	negbinomial.size	0.00392671	0.00669737	MS4A1	TRUE	2
OK	negbinomial.size	1.89954e-05	5.21852e-05	RP3-467N11.1	TRUE	2
OK	negbinomial.size	2.20329e-17	1.2378e-16	RAD51AP1	TRUE	2
OK	negbinomial.size	0.0287639	0.0401731	FAM27A	TRUE	2
OK	negbinomial.size	6.88845e-10	2.87019e-09	HLA-DQA2	TRUE	2
OK	negbinomial.size	0.000801238	0.00164188	MMP28	TRUE	2
OK	negbinomial.size	4.80934e-08	1.79453e-07	SPAG6	TRUE	2
OK	negbinomial.size	2.4736e-12	1.16679e-11	OLFML3	TRUE	2
OK	negbinomial.size	7.24718e-05	0.000183009	CAPSL	TRUE	2
OK	negbinomial.size	1.37897e-06	4.43989e-06	CRNDE	TRUE	2
OK	negbinomial.size	6.43191e-06	1.88855e-05	PLSCR4	TRUE	2
OK	negbinomial.size	0.0120172	0.0184879	SLC10A5	TRUE	2
OK	negbinomial.size	4.74779e-05	0.000123	AC092580.4	TRUE	2
OK	negbinomial.size	0.000126422	0.000301005	C1orf116	TRUE	2
OK	negbinomial.size	0.00631134	0.0102791	NHLRC4	TRUE	2
OK	negbinomial.size	0.000910107	0.00184981	TSPAN8	TRUE	2
OK	negbinomial.size	0.0208331	0.0299327	CCL28	TRUE	2
OK	negbinomial.size	7.02604e-37	5.4891e-36	KCNMA1	TRUE	2
OK	negbinomial.size	9.85863e-71	1.07159e-69	CST3	TRUE	2
OK	negbinomial.size	0.00150557	0.0029065	AP005482.1	TRUE	2
OK	negbinomial.size	0.00153937	0.00294899	AC013264.2	TRUE	2
OK	negbinomial.size	0.000309906	0.000707549	IGSF21	TRUE	2
OK	negbinomial.size	0.00054599	0.00117165	SYT17	TRUE	2
OK	negbinomial.size	9.21413e-05	0.000224735	AC104809.3	TRUE	2
OK	negbinomial.size	0.00504066	0.00837319	HNF4G	TRUE	2
OK	negbinomial.size	5.02559e-19	2.99142e-18	C20orf85	TRUE	2
OK	negbinomial.size	1.33377e-16	7.17081e-16	PRSS23	TRUE	2
OK	negbinomial.size	1.16007e-33	8.7884e-33	FABP3	TRUE	2
OK	negbinomial.size	0.00576879	0.00942612	MRAP2	TRUE	2
OK	negbinomial.size	2.05287e-05	5.60894e-05	TMPRSS11D	TRUE	2
OK	negbinomial.size	0.00153029	0.00294286	EPHB1	TRUE	2
OK	negbinomial.size	0.000138394	0.000327949	PRSS8	TRUE	2
OK	negbinomial.size	0.000991424	0.00199884	FOXJ1	TRUE	2
OK	negbinomial.size	2.18177e-07	7.62858e-07	FCGBP	TRUE	2
OK	negbinomial.size	0.000228287	0.000533381	FBXO36	TRUE	2
OK	negbinomial.size	7.58504e-07	2.5116e-06	FABP6	TRUE	2
OK	negbinomial.size	3.77254e-05	9.82431e-05	CHST9	TRUE	2
OK	negbinomial.size	0.00371941	0.00636886	C1QTNF9B-AS1	TRUE	2
OK	negbinomial.size	0.000194434	0.000456417	MELK	TRUE	2
OK	negbinomial.size	8.31273e-08	3.01186e-07	DNALI1	TRUE	2
OK	negbinomial.size	0.00653031	0.0105668	MEIS2	TRUE	2
OK	negbinomial.size	1.27243e-18	7.39784e-18	PKD2L1	TRUE	2
OK	negbinomial.size	0.00464514	0.00776779	DNAH3	TRUE	2
OK	negbinomial.size	5.3665e-11	2.35373e-10	PPIC	TRUE	2
OK	negbinomial.size	0.0252234	0.0357272	RAD51	TRUE	2
OK	negbinomial.size	0.00010637	0.000256933	RP11-383C5.4	TRUE	2
OK	negbinomial.size	0.0182694	0.0266318	AP001347.6	TRUE	2
OK	negbinomial.size	1.24835e-05	3.54646e-05	SH2D1A	TRUE	2
OK	negbinomial.size	8.39269e-47	7.62972e-46	GCHFR	TRUE	2
OK	negbinomial.size	1.32309e-10	5.65423e-10	S100B	TRUE	2
OK	negbinomial.size	0.00448019	0.0075171	EHHADH	TRUE	2
OK	negbinomial.size	1.55503e-06	4.95233e-06	SNTN	TRUE	2
OK	negbinomial.size	0.0224371	0.032053	CYP2J2	TRUE	2
OK	negbinomial.size	5.6194e-11	2.44322e-10	AK1	TRUE	2
OK	negbinomial.size	0.0091023	0.0144481	C10orf67	TRUE	2
OK	negbinomial.size	0.0189987	0.0276144	IRX5	TRUE	2
OK	negbinomial.size	0.0148131	0.0219129	B4GALNT3	TRUE	2
OK	negbinomial.size	1.38525e-06	4.43989e-06	OSCP1	TRUE	2
OK	negbinomial.size	0.00234382	0.00426148	RP11-7K24.3	TRUE	2
OK	negbinomial.size	0.00544795	0.00899002	SMKR1	TRUE	2
OK	negbinomial.size	1.9211e-25	1.28073e-24	KRT18	TRUE	2
OK	negbinomial.size	5.39717e-31	3.80082e-30	FOLR2	TRUE	2
OK	negbinomial.size	3.61281e-28	2.47453e-27	HS3ST2	TRUE	2
OK	negbinomial.size	8.03159e-06	2.32127e-05	SFN	TRUE	2
OK	negbinomial.size	6.66108e-12	3.02777e-11	ADIRF	TRUE	2
OK	negbinomial.size	0.0131015	0.0197908	NR3C2	TRUE	2
OK	negbinomial.size	1.8199e-08	6.84172e-08	TMEM190	TRUE	2
OK	negbinomial.size	0.00549137	0.00903186	AC104699.1	TRUE	2
OK	negbinomial.size	0.000846218	0.00172698	B3GALT5	TRUE	2
OK	negbinomial.size	1.19919e-11	5.40177e-11	BHLHE41	TRUE	2
OK	negbinomial.size	5.15692e-42	4.37027e-41	SERPINB3	TRUE	2
OK	negbinomial.size	2.12653e-29	1.47675e-28	LYNX1	TRUE	2
OK	negbinomial.size	1.77074e-05	4.97399e-05	TMPRSS3	TRUE	2
OK	negbinomial.size	0.000587705	0.00125044	DNAH2	TRUE	2
OK	negbinomial.size	2.99251e-25	1.96875e-24	STMN1	TRUE	2
OK	negbinomial.size	1.57073e-07	5.56996e-07	RP11-469H8.6	TRUE	2
OK	negbinomial.size	3.01318e-06	9.02149e-06	BACE2	TRUE	2
OK	negbinomial.size	6.01153e-06	3.00227e-05	ETV5	TRUE	2
OK	negbinomial.size	2.85244e-05	7.50643e-05	PASK	TRUE	2
OK	negbinomial.size	0.01451	0.0216568	FGF20	TRUE	2
OK	negbinomial.size	0.021941	0.0314342	SPIC	TRUE	2
OK	negbinomial.size	0.000750291	0.00155019	FAM212A	TRUE	2
OK	negbinomial.size	3.50753e-05	9.18201e-05	RP11-38M8.1	TRUE	2
OK	negbinomial.size	0.0103313	0.0161933	PPP2R2B	TRUE	2
OK	negbinomial.size	0.000304263	0.000697851	CCDC160	TRUE	2
OK	negbinomial.size	1.35579e-08	5.17478e-08	TMC5	TRUE	2
OK	negbinomial.size	1.10336e-06	3.58235e-06	TPX2	TRUE	2
OK	negbinomial.size	2.35132e-05	6.32075e-05	GALNT5	TRUE	2
OK	negbinomial.size	2.50494e-06	7.63702e-06	LRRC39	TRUE	2
OK	negbinomial.size	1.89148e-06	5.91087e-06	GSDMA	TRUE	2
OK	negbinomial.size	0.0325892	0.0452628	NOXO1	TRUE	2
OK	negbinomial.size	0.00142021	0.00276305	NFIB	TRUE	2
OK	negbinomial.size	4.81452e-10	2.04005e-09	CXCL12	TRUE	2
OK	negbinomial.size	0.00272991	0.00489232	FER1L6	TRUE	2
OK	negbinomial.size	0.00417262	0.00707224	CHAF1B	TRUE	2
OK	negbinomial.size	0.00393805	0.00669737	MYBL2	TRUE	2
OK	negbinomial.size	0.000393029	0.000881231	KIAA0895	TRUE	2
