# Supplementary material for: Transcriptomic analysis identified SLC40A1 as a key iron metabolism-related gene in airway macrophages in childhood allergic asthma
Source: Front Cell Dev Biol. 2023 Apr 13;11:1164544. doi: 10.3389/fcell.2023.1164544 (PMC10133523; doi:10.3389/fcell.2023.1164544)
Supplement: Supplementary file 4 [file Table4.XLSX]

## Sheet: Sheet 1
TF	Target	NES	AUC
THRB	ALOX15	5.14	0.268
ZNF441	ALOX15	4.82	0.252
RXRA	ALOX15	4.58	0.241
ZSCAN16	ALOX15	4.43	0.233
THRB	ALOX15	4.08	0.217
GCM2	ALOX15	4.04	0.215
THRA	ALOX15	3.63	0.195
ZSCAN16	ALOX15	3.48	0.187
RORC	ALOX15	3.42	0.185
ZNF131	ALOX15	3.38	0.183
MKX	ALOX15	3.38	0.183
BACH1	ALOX15	3.34	0.181
SPDEF	ALOX15	3.3	0.179
DDIT3	ALOX15	3.26	0.177
CEBPB	ALOX15	3.2	0.174
HOXA13	ALOX15	3.09	0.169
MYNN	ALOX15	3.08	0.168
TFCP2L1	C3	3.61	0.194
ZNF480	C3	3.59	0.193
PPARGC1A	C3	3.58	0.192
BNC1	C3	3.5	0.188
SNAI2	C3	3.45	0.186
SMAD3	C3	3.43	0.185
YBX1	C3	3.33	0.18
ZSCAN22	C3	3.32	0.18
ESR2	C3	3.27	0.178
ZNF580	C3	3.23	0.175
POU2F3	C3	3.22	0.175
NFIA	C3	3.18	0.173
VDR	C3	3.13	0.171
TP73	C3	3.06	0.167
YWHAZ	C3	3.05	0.167
TFCP2	C3	3	0.164
ZNF570	CA2	3.61	0.194
FEZF1	CA2	3.54	0.19
SOX9	CA2	3.51	0.189
ISL1	CA2	3.47	0.187
RUNX1	CA2	3.45	0.186
EBF1	CA2	3.43	0.185
SIN3A	CA2	3.4	0.184
ZNF784	CA2	3.36	0.182
EGR1	CA2	3.34	0.181
NEUROD1	CA2	3.08	0.168
NANOG	CA2	3.05	0.167
ZBTB33	CA2	3.03	0.166
NKX2-5	CA2	3.01	0.165
RREB1	SLC39A8	3.72	0.199
CEBPA	SLC39A8	3.68	0.197
GFI1	SLC39A8	3.66	0.196
ZNF484	SLC39A8	3.66	0.196
ZKSCAN3	SLC39A8	3.61	0.194
ZNF135	SLC39A8	3.57	0.192
ZNF267	SLC39A8	3.53	0.19
ELF2	SLC39A8	3.53	0.19
IRF2	SLC39A8	3.51	0.189
PAX1	SLC39A8	3.5	0.189
GRHL2	SLC39A8	3.46	0.187
ZNF845	SLC39A8	3.45	0.186
ZNF207	SLC39A8	3.43	0.185
IRF8	SLC39A8	3.43	0.185
FIGLA	SLC39A8	3.42	0.185
ZNF702P	SLC39A8	3.42	0.184
BANP	SLC39A8	3.4	0.184
ZNF541	SLC39A8	3.39	0.183
MAFK	SLC39A8	3.38	0.183
ZNF652	SLC39A8	3.37	0.182
KDM4A	SLC39A8	3.36	0.182
ZSCAN4	SLC39A8	3.35	0.181
IRF4	SLC39A8	3.34	0.181
PRDM9	SLC39A8	3.33	0.18
ASCL1	SLC39A8	3.32	0.18
ZNF77	SLC39A8	3.31	0.179
ZNF684	SLC39A8	3.31	0.179
ZNF143	SLC39A8	3.29	0.178
SMARCA5	SLC39A8	3.28	0.178
ZNF404	SLC39A8	3.27	0.177
ZNF429	SLC39A8	3.26	0.177
TSN	SLC39A8	3.24	0.176
ELF1	SLC39A8	3.22	0.175
ZNF99	SLC39A8	3.19	0.174
ZIC2	SLC39A8	3.19	0.174
ZNF419	SLC39A8	3.19	0.174
SALL3	SLC39A8	3.18	0.173
FOSL1	SLC39A8	3.18	0.173
E2F6	SLC39A8	3.18	0.173
TEAD1	SLC39A8	3.14	0.171
ZNF829	SLC39A8	3.12	0.17
NR3C1	SLC39A8	3.12	0.17
ATF6	SLC39A8	3.11	0.17
PAX4	SLC39A8	3.1	0.169
STAT2	SLC39A8	3.1	0.169
ZNF90	SLC39A8	3.07	0.168
OSR1	SLC39A8	3.05	0.167
DLX3	SLC39A8	3.03	0.166
RUNX2	SLC39A8	3	0.164
DLX2	SLC39A8	3	0.164
LSM6	SLC39A8	3	0.164
BORCS8-MEF2B	SLC40A1	3.73	0.2
BPTF	SLC40A1	3.66	0.196
ZNF628	SLC40A1	3.6	0.193
RBBP5	SLC40A1	3.46	0.187
NFE2	SLC40A1	3.43	0.185
ZNF133	SLC40A1	3.4	0.184
HOXC6	SLC40A1	3.34	0.181
ATF3	SLC40A1	3.34	0.181
GTF2IRD1	SLC40A1	3.3	0.179
MXI1	SLC40A1	3.25	0.176
MSGN1	SLC40A1	3.24	0.176
GTF2A2	SLC40A1	3.22	0.175
ZNF326	SLC40A1	3.18	0.173
ELK1	SLC40A1	3.18	0.173
NELFE	SLC40A1	3.13	0.171
ETV5	SLC40A1	3.11	0.17
DBP	SLC40A1	3.1	0.169
ZNF331	SLC40A1	3.08	0.168
FOXD1	SLC40A1	3.07	0.168
ZNF786	SLC40A1	3.06	0.167
SIX5	SLC40A1	3.06	0.167
