# Supplementary material for: Transcriptomic analysis identified SLC40A1 as a key iron metabolism-related gene in airway macrophages in childhood allergic asthma
Source: Front Cell Dev Biol. 2023 Apr 13;11:1164544. doi: 10.3389/fcell.2023.1164544 (PMC10133523; doi:10.3389/fcell.2023.1164544)
Supplement: Supplementary file 5 [file Table2.CSV]

Term	Gene
GOBP_2FE_2S_CLUSTER_ASSEMBLY	BOLA2
GOBP_2FE_2S_CLUSTER_ASSEMBLY	BOLA2B
GOBP_2FE_2S_CLUSTER_ASSEMBLY	GLRX3
GOBP_2FE_2S_CLUSTER_ASSEMBLY	GLRX5
GOBP_2FE_2S_CLUSTER_ASSEMBLY	HSCB
GOBP_2FE_2S_CLUSTER_ASSEMBLY	NFS1
GOBP_CELLULAR_IRON_ION_HOMEOSTASIS	ABCB6
GOBP_CELLULAR_IRON_ION_HOMEOSTASIS	ABCB7
GOBP_CELLULAR_IRON_ION_HOMEOSTASIS	ABCG2
GOBP_CELLULAR_IRON_ION_HOMEOSTASIS	ACO1
GOBP_CELLULAR_IRON_ION_HOMEOSTASIS	ALAS2
GOBP_CELLULAR_IRON_ION_HOMEOSTASIS	ATP13A2
GOBP_CELLULAR_IRON_ION_HOMEOSTASIS	ATP6AP1
GOBP_CELLULAR_IRON_ION_HOMEOSTASIS	ATP6V0A2
GOBP_CELLULAR_IRON_ION_HOMEOSTASIS	ATP6V0D1
GOBP_CELLULAR_IRON_ION_HOMEOSTASIS	ATP6V1A
GOBP_CELLULAR_IRON_ION_HOMEOSTASIS	ATP6V1G1
GOBP_CELLULAR_IRON_ION_HOMEOSTASIS	BMP6
GOBP_CELLULAR_IRON_ION_HOMEOSTASIS	CAND1
GOBP_CELLULAR_IRON_ION_HOMEOSTASIS	CCDC115
GOBP_CELLULAR_IRON_ION_HOMEOSTASIS	CP
GOBP_CELLULAR_IRON_ION_HOMEOSTASIS	CUL1
GOBP_CELLULAR_IRON_ION_HOMEOSTASIS	CYBRD1
GOBP_CELLULAR_IRON_ION_HOMEOSTASIS	ERFE
GOBP_CELLULAR_IRON_ION_HOMEOSTASIS	FBXL5
GOBP_CELLULAR_IRON_ION_HOMEOSTASIS	FLVCR1
GOBP_CELLULAR_IRON_ION_HOMEOSTASIS	FTH1
GOBP_CELLULAR_IRON_ION_HOMEOSTASIS	FTH1P19
GOBP_CELLULAR_IRON_ION_HOMEOSTASIS	FTHL17
GOBP_CELLULAR_IRON_ION_HOMEOSTASIS	FTL
GOBP_CELLULAR_IRON_ION_HOMEOSTASIS	FTMT
GOBP_CELLULAR_IRON_ION_HOMEOSTASIS	FXN
GOBP_CELLULAR_IRON_ION_HOMEOSTASIS	GDF2
GOBP_CELLULAR_IRON_ION_HOMEOSTASIS	HAMP
GOBP_CELLULAR_IRON_ION_HOMEOSTASIS	HEPH
GOBP_CELLULAR_IRON_ION_HOMEOSTASIS	HEPHL1
GOBP_CELLULAR_IRON_ION_HOMEOSTASIS	HFE
GOBP_CELLULAR_IRON_ION_HOMEOSTASIS	HIF1A
GOBP_CELLULAR_IRON_ION_HOMEOSTASIS	HJV
GOBP_CELLULAR_IRON_ION_HOMEOSTASIS	HMOX1
GOBP_CELLULAR_IRON_ION_HOMEOSTASIS	HMOX2
GOBP_CELLULAR_IRON_ION_HOMEOSTASIS	HPX
GOBP_CELLULAR_IRON_ION_HOMEOSTASIS	IFNG
GOBP_CELLULAR_IRON_ION_HOMEOSTASIS	IREB2
GOBP_CELLULAR_IRON_ION_HOMEOSTASIS	ISCU
GOBP_CELLULAR_IRON_ION_HOMEOSTASIS	LCN2
GOBP_CELLULAR_IRON_ION_HOMEOSTASIS	LTF
GOBP_CELLULAR_IRON_ION_HOMEOSTASIS	MIR210
GOBP_CELLULAR_IRON_ION_HOMEOSTASIS	MYC
GOBP_CELLULAR_IRON_ION_HOMEOSTASIS	NCOA4
GOBP_CELLULAR_IRON_ION_HOMEOSTASIS	NDFIP1
GOBP_CELLULAR_IRON_ION_HOMEOSTASIS	NEDD8
GOBP_CELLULAR_IRON_ION_HOMEOSTASIS	NOX5
GOBP_CELLULAR_IRON_ION_HOMEOSTASIS	NUBP1
GOBP_CELLULAR_IRON_ION_HOMEOSTASIS	SCARA5
GOBP_CELLULAR_IRON_ION_HOMEOSTASIS	SKP1
GOBP_CELLULAR_IRON_ION_HOMEOSTASIS	SLC11A1
GOBP_CELLULAR_IRON_ION_HOMEOSTASIS	SLC11A2
GOBP_CELLULAR_IRON_ION_HOMEOSTASIS	SLC22A17
GOBP_CELLULAR_IRON_ION_HOMEOSTASIS	SLC39A14
GOBP_CELLULAR_IRON_ION_HOMEOSTASIS	SLC39A8
GOBP_CELLULAR_IRON_ION_HOMEOSTASIS	SLC40A1
GOBP_CELLULAR_IRON_ION_HOMEOSTASIS	SLC46A1
GOBP_CELLULAR_IRON_ION_HOMEOSTASIS	SLC6A9
GOBP_CELLULAR_IRON_ION_HOMEOSTASIS	SMAD4
GOBP_CELLULAR_IRON_ION_HOMEOSTASIS	SOD1
GOBP_CELLULAR_IRON_ION_HOMEOSTASIS	SRI
GOBP_CELLULAR_IRON_ION_HOMEOSTASIS	TF
GOBP_CELLULAR_IRON_ION_HOMEOSTASIS	TFR2
GOBP_CELLULAR_IRON_ION_HOMEOSTASIS	TFRC
GOBP_CELLULAR_IRON_ION_HOMEOSTASIS	TMEM199
GOBP_CELLULAR_IRON_ION_HOMEOSTASIS	TMPRSS6
GOBP_CELLULAR_IRON_ION_HOMEOSTASIS	TTC7A
GOBP_CELLULAR_RESPONSE_TO_IRON_ION	ATP7A
GOBP_CELLULAR_RESPONSE_TO_IRON_ION	B2M
GOBP_CELLULAR_RESPONSE_TO_IRON_ION	CCNB1
GOBP_CELLULAR_RESPONSE_TO_IRON_ION	TFAP2A
GOBP_HEME_METABOLIC_PROCESS	ALAD
GOBP_HEME_METABOLIC_PROCESS	ALAS1
GOBP_HEME_METABOLIC_PROCESS	AMBP
GOBP_HEME_METABOLIC_PROCESS	ATP5IF1
GOBP_HEME_METABOLIC_PROCESS	BDH2
GOBP_HEME_METABOLIC_PROCESS	BLVRA
GOBP_HEME_METABOLIC_PROCESS	BLVRB
GOBP_HEME_METABOLIC_PROCESS	COX10
GOBP_HEME_METABOLIC_PROCESS	COX15
GOBP_HEME_METABOLIC_PROCESS	CPOX
GOBP_HEME_METABOLIC_PROCESS	FECH
GOBP_HEME_METABOLIC_PROCESS	HMBS
GOBP_HEME_METABOLIC_PROCESS	IBA57
GOBP_HEME_METABOLIC_PROCESS	NFE2L1
GOBP_HEME_METABOLIC_PROCESS	PGRMC1
GOBP_HEME_METABOLIC_PROCESS	PPOX
GOBP_HEME_METABOLIC_PROCESS	SLC25A38
GOBP_HEME_METABOLIC_PROCESS	SLC25A39
GOBP_HEME_METABOLIC_PROCESS	SRRD
GOBP_HEME_METABOLIC_PROCESS	TMEM14C
GOBP_HEME_METABOLIC_PROCESS	TSPO
GOBP_HEME_METABOLIC_PROCESS	UGT1A1
GOBP_HEME_METABOLIC_PROCESS	UGT1A4
GOBP_HEME_METABOLIC_PROCESS	UROD
GOBP_HEME_METABOLIC_PROCESS	UROS
GOBP_HEME_TRANSPORT	C1orf194
GOBP_HEME_TRANSPORT	FLVCR2
GOBP_HEME_TRANSPORT	HRG
GOBP_HEME_TRANSPORT	PGRMC2
GOBP_HEME_TRANSPORT	SLC48A1
GOBP_HEMOGLOBIN_BIOSYNTHETIC_PROCESS	EIF2AK1
GOBP_HEMOGLOBIN_BIOSYNTHETIC_PROCESS	EPO
GOBP_HEMOGLOBIN_BIOSYNTHETIC_PROCESS	INHA
GOBP_HEMOGLOBIN_BIOSYNTHETIC_PROCESS	INHBA
GOBP_HEMOGLOBIN_BIOSYNTHETIC_PROCESS	KLF4
GOBP_HEMOGLOBIN_BIOSYNTHETIC_PROCESS	LDB1
GOBP_HEMOGLOBIN_BIOSYNTHETIC_PROCESS	PRMT1
GOBP_IRON_COORDINATION_ENTITY_TRANSPORT	ASIC3
GOBP_IRON_ION_HOMEOSTASIS	BTBD9
GOBP_IRON_ION_HOMEOSTASIS	EPAS1
GOBP_IRON_ION_HOMEOSTASIS	EPB42
GOBP_IRON_ION_HOMEOSTASIS	HYAL2
GOBP_IRON_ION_HOMEOSTASIS	MELTF
GOBP_IRON_ION_HOMEOSTASIS	NEO1
GOBP_IRON_ION_HOMEOSTASIS	PICALM
GOBP_IRON_ION_HOMEOSTASIS	SLC25A28
GOBP_IRON_ION_HOMEOSTASIS	SLC25A37
GOBP_IRON_ION_HOMEOSTASIS	STEAP1
GOBP_IRON_ION_HOMEOSTASIS	STEAP2
GOBP_IRON_ION_HOMEOSTASIS	STEAP3
GOBP_IRON_ION_HOMEOSTASIS	STEAP4
GOBP_IRON_ION_TRANSMEMBRANE_TRANSPORT	MCOLN1
GOBP_IRON_ION_TRANSMEMBRANE_TRANSPORT	MMGT1
GOBP_IRON_ION_TRANSMEMBRANE_TRANSPORT	TTYH1
GOBP_IRON_ION_TRANSPORT	ARHGAP1
GOBP_IRON_ION_TRANSPORT	ATP6V0A1
GOBP_IRON_ION_TRANSPORT	ATP6V0A4
GOBP_IRON_ION_TRANSPORT	ATP6V0B
GOBP_IRON_ION_TRANSPORT	ATP6V0C
GOBP_IRON_ION_TRANSPORT	ATP6V0D2
GOBP_IRON_ION_TRANSPORT	ATP6V0E1
GOBP_IRON_ION_TRANSPORT	ATP6V0E2
GOBP_IRON_ION_TRANSPORT	ATP6V1B1
GOBP_IRON_ION_TRANSPORT	ATP6V1B2
GOBP_IRON_ION_TRANSPORT	ATP6V1C1
GOBP_IRON_ION_TRANSPORT	ATP6V1C2
GOBP_IRON_ION_TRANSPORT	ATP6V1D
GOBP_IRON_ION_TRANSPORT	ATP6V1E1
GOBP_IRON_ION_TRANSPORT	ATP6V1E2
GOBP_IRON_ION_TRANSPORT	ATP6V1F
GOBP_IRON_ION_TRANSPORT	ATP6V1G2
GOBP_IRON_ION_TRANSPORT	ATP6V1G3
GOBP_IRON_ION_TRANSPORT	ATP6V1H
GOBP_IRON_ION_TRANSPORT	CLTC
GOBP_IRON_ION_TRANSPORT	DNM2
GOBP_IRON_ION_TRANSPORT	LMTK2
GOBP_IRON_ION_TRANSPORT	NECTIN1
GOBP_IRON_ION_TRANSPORT	RAB11B
GOBP_IRON_ION_TRANSPORT	REP15
GOBP_IRON_ION_TRANSPORT	TCIRG1
GOBP_IRON_SULFUR_CLUSTER_ASSEMBLY	CIAO1
GOBP_IRON_SULFUR_CLUSTER_ASSEMBLY	CIAO2A
GOBP_IRON_SULFUR_CLUSTER_ASSEMBLY	CIAO2B
GOBP_IRON_SULFUR_CLUSTER_ASSEMBLY	CIAO3
GOBP_IRON_SULFUR_CLUSTER_ASSEMBLY	CIAPIN1
GOBP_IRON_SULFUR_CLUSTER_ASSEMBLY	HSPA9
GOBP_IRON_SULFUR_CLUSTER_ASSEMBLY	ISCA1
GOBP_IRON_SULFUR_CLUSTER_ASSEMBLY	ISCA2
GOBP_IRON_SULFUR_CLUSTER_ASSEMBLY	LYRM4
GOBP_IRON_SULFUR_CLUSTER_ASSEMBLY	MMS19
GOBP_IRON_SULFUR_CLUSTER_ASSEMBLY	NDOR1
GOBP_IRON_SULFUR_CLUSTER_ASSEMBLY	NFU1
GOBP_IRON_SULFUR_CLUSTER_ASSEMBLY	NUBP2
GOBP_IRON_SULFUR_CLUSTER_ASSEMBLY	NUBPL
GOBP_RESPONSE_TO_IRON_ION	BCL2
GOBP_RESPONSE_TO_IRON_ION	BECN1
GOBP_RESPONSE_TO_IRON_ION	C1QA
GOBP_RESPONSE_TO_IRON_ION	CCND1
GOBP_RESPONSE_TO_IRON_ION	CYP1A1
GOBP_RESPONSE_TO_IRON_ION	DRD2
GOBP_RESPONSE_TO_IRON_ION	G6PD
GOBP_RESPONSE_TO_IRON_ION	MAP1LC3A
GOBP_RESPONSE_TO_IRON_ION	PDX1
GOBP_RESPONSE_TO_IRON_ION	SLC6A3
GOBP_RESPONSE_TO_IRON_ION	SNCA
GOBP_RESPONSE_TO_IRON_ION	TFF1
GOCC_HEMOGLOBIN_COMPLEX	AHSP
GOCC_HEMOGLOBIN_COMPLEX	CYB5R3
GOCC_HEMOGLOBIN_COMPLEX	HBA1
GOCC_HEMOGLOBIN_COMPLEX	HBA2
GOCC_HEMOGLOBIN_COMPLEX	HBB
GOCC_HEMOGLOBIN_COMPLEX	HBD
GOCC_HEMOGLOBIN_COMPLEX	HBE1
GOCC_HEMOGLOBIN_COMPLEX	HBG1
GOCC_HEMOGLOBIN_COMPLEX	HBG2
GOCC_HEMOGLOBIN_COMPLEX	HBM
GOCC_HEMOGLOBIN_COMPLEX	HBQ1
GOCC_HEMOGLOBIN_COMPLEX	HBZ
GOCC_RESPIRATORY_CHAIN_COMPLEX_III	BCS1L
GOCC_RESPIRATORY_CHAIN_COMPLEX_III	CYC1
GOCC_RESPIRATORY_CHAIN_COMPLEX_III	MT-CO1
GOCC_RESPIRATORY_CHAIN_COMPLEX_III	MT-CYB
GOCC_RESPIRATORY_CHAIN_COMPLEX_III	UQCC3
GOCC_RESPIRATORY_CHAIN_COMPLEX_III	UQCR10
GOCC_RESPIRATORY_CHAIN_COMPLEX_III	UQCRB
GOCC_RESPIRATORY_CHAIN_COMPLEX_III	UQCRC1
GOCC_RESPIRATORY_CHAIN_COMPLEX_III	UQCRC2
GOCC_RESPIRATORY_CHAIN_COMPLEX_III	UQCRFS1
GOCC_RESPIRATORY_CHAIN_COMPLEX_III	UQCRFS1P1
GOCC_RESPIRATORY_CHAIN_COMPLEX_III	UQCRH
GOCC_RESPIRATORY_CHAIN_COMPLEX_III	UQCRHL
GOCC_RESPIRATORY_CHAIN_COMPLEX_III	UQCRQ
GOMF_2_IRON_2_SULFUR_CLUSTER_BINDING	AIFM3
GOMF_2_IRON_2_SULFUR_CLUSTER_BINDING	AOX1
GOMF_2_IRON_2_SULFUR_CLUSTER_BINDING	CISD1
GOMF_2_IRON_2_SULFUR_CLUSTER_BINDING	CISD2
GOMF_2_IRON_2_SULFUR_CLUSTER_BINDING	CISD3
GOMF_2_IRON_2_SULFUR_CLUSTER_BINDING	FDX1
GOMF_2_IRON_2_SULFUR_CLUSTER_BINDING	FDX2
GOMF_2_IRON_2_SULFUR_CLUSTER_BINDING	GLRX2
GOMF_2_IRON_2_SULFUR_CLUSTER_BINDING	NDUFS1
GOMF_2_IRON_2_SULFUR_CLUSTER_BINDING	NDUFV2
GOMF_2_IRON_2_SULFUR_CLUSTER_BINDING	RFESD
GOMF_2_IRON_2_SULFUR_CLUSTER_BINDING	SDHB
GOMF_2_IRON_2_SULFUR_CLUSTER_BINDING	XDH
GOMF_4_IRON_4_SULFUR_CLUSTER_BINDING	ACO2
GOMF_4_IRON_4_SULFUR_CLUSTER_BINDING	BRIP1
GOMF_4_IRON_4_SULFUR_CLUSTER_BINDING	CDK5RAP1
GOMF_4_IRON_4_SULFUR_CLUSTER_BINDING	CDKAL1
GOMF_4_IRON_4_SULFUR_CLUSTER_BINDING	DDX11
GOMF_4_IRON_4_SULFUR_CLUSTER_BINDING	DNA2
GOMF_4_IRON_4_SULFUR_CLUSTER_BINDING	DPYD
GOMF_4_IRON_4_SULFUR_CLUSTER_BINDING	ELP3
GOMF_4_IRON_4_SULFUR_CLUSTER_BINDING	ERCC2
GOMF_4_IRON_4_SULFUR_CLUSTER_BINDING	ETFDH
GOMF_4_IRON_4_SULFUR_CLUSTER_BINDING	EXO5
GOMF_4_IRON_4_SULFUR_CLUSTER_BINDING	LIAS
GOMF_4_IRON_4_SULFUR_CLUSTER_BINDING	MOCS1
GOMF_4_IRON_4_SULFUR_CLUSTER_BINDING	MUTYH
GOMF_4_IRON_4_SULFUR_CLUSTER_BINDING	NDUFS2
GOMF_4_IRON_4_SULFUR_CLUSTER_BINDING	NDUFS7
GOMF_4_IRON_4_SULFUR_CLUSTER_BINDING	NDUFS8
GOMF_4_IRON_4_SULFUR_CLUSTER_BINDING	NDUFV1
GOMF_4_IRON_4_SULFUR_CLUSTER_BINDING	NTHL1
GOMF_4_IRON_4_SULFUR_CLUSTER_BINDING	POLA1
GOMF_4_IRON_4_SULFUR_CLUSTER_BINDING	POLD1
GOMF_4_IRON_4_SULFUR_CLUSTER_BINDING	POLE
GOMF_4_IRON_4_SULFUR_CLUSTER_BINDING	PPAT
GOMF_4_IRON_4_SULFUR_CLUSTER_BINDING	PRIM2
GOMF_4_IRON_4_SULFUR_CLUSTER_BINDING	REV3L
GOMF_4_IRON_4_SULFUR_CLUSTER_BINDING	RSAD1
GOMF_4_IRON_4_SULFUR_CLUSTER_BINDING	RSAD2
GOMF_4_IRON_4_SULFUR_CLUSTER_BINDING	RTEL1
GOMF_4_IRON_4_SULFUR_CLUSTER_BINDING	TYW1
GOMF_4_IRON_4_SULFUR_CLUSTER_BINDING	TYW1B
GOMF_HEMOGLOBIN_BINDING	HP
GOMF_HEMOGLOBIN_BINDING	HPR
GOMF_HEMOGLOBIN_BINDING	SLC4A1
GOMF_IRON_ION_BINDING	ABCE1
GOMF_IRON_ION_BINDING	ACP5
GOMF_IRON_ION_BINDING	ADI1
GOMF_IRON_ION_BINDING	AGMO
GOMF_IRON_ION_BINDING	ALKBH1
GOMF_IRON_ION_BINDING	ALKBH2
GOMF_IRON_ION_BINDING	ALKBH3
GOMF_IRON_ION_BINDING	ALKBH8
GOMF_IRON_ION_BINDING	ALOX12
GOMF_IRON_ION_BINDING	ALOX12B
GOMF_IRON_ION_BINDING	ALOX15
GOMF_IRON_ION_BINDING	ALOX15B
GOMF_IRON_ION_BINDING	ALOX5
GOMF_IRON_ION_BINDING	ALOXE3
GOMF_IRON_ION_BINDING	BBOX1
GOMF_IRON_ION_BINDING	CALR
GOMF_IRON_ION_BINDING	CDO1
GOMF_IRON_ION_BINDING	CH25H
GOMF_IRON_ION_BINDING	CYGB
GOMF_IRON_ION_BINDING	CYP11A1
GOMF_IRON_ION_BINDING	CYP11B1
GOMF_IRON_ION_BINDING	CYP11B2
GOMF_IRON_ION_BINDING	CYP17A1
GOMF_IRON_ION_BINDING	CYP19A1
GOMF_IRON_ION_BINDING	CYP1A2
GOMF_IRON_ION_BINDING	CYP1B1
GOMF_IRON_ION_BINDING	CYP20A1
GOMF_IRON_ION_BINDING	CYP21A2
GOMF_IRON_ION_BINDING	CYP24A1
GOMF_IRON_ION_BINDING	CYP26A1
GOMF_IRON_ION_BINDING	CYP26B1
GOMF_IRON_ION_BINDING	CYP26C1
GOMF_IRON_ION_BINDING	CYP27A1
GOMF_IRON_ION_BINDING	CYP27B1
GOMF_IRON_ION_BINDING	CYP27C1
GOMF_IRON_ION_BINDING	CYP2A13
GOMF_IRON_ION_BINDING	CYP2A6
GOMF_IRON_ION_BINDING	CYP2A7
GOMF_IRON_ION_BINDING	CYP2B6
GOMF_IRON_ION_BINDING	CYP2C18
GOMF_IRON_ION_BINDING	CYP2C19
GOMF_IRON_ION_BINDING	CYP2C8
GOMF_IRON_ION_BINDING	CYP2C9
GOMF_IRON_ION_BINDING	CYP2D6
GOMF_IRON_ION_BINDING	CYP2D7
GOMF_IRON_ION_BINDING	CYP2E1
GOMF_IRON_ION_BINDING	CYP2F1
GOMF_IRON_ION_BINDING	CYP2G1P
GOMF_IRON_ION_BINDING	CYP2J2
GOMF_IRON_ION_BINDING	CYP2R1
GOMF_IRON_ION_BINDING	CYP2S1
GOMF_IRON_ION_BINDING	CYP2U1
GOMF_IRON_ION_BINDING	CYP2W1
GOMF_IRON_ION_BINDING	CYP39A1
GOMF_IRON_ION_BINDING	CYP3A4
GOMF_IRON_ION_BINDING	CYP3A43
GOMF_IRON_ION_BINDING	CYP3A5
GOMF_IRON_ION_BINDING	CYP3A7
GOMF_IRON_ION_BINDING	CYP46A1
GOMF_IRON_ION_BINDING	CYP4A11
GOMF_IRON_ION_BINDING	CYP4A22
GOMF_IRON_ION_BINDING	CYP4B1
GOMF_IRON_ION_BINDING	CYP4F11
GOMF_IRON_ION_BINDING	CYP4F12
GOMF_IRON_ION_BINDING	CYP4F2
GOMF_IRON_ION_BINDING	CYP4F22
GOMF_IRON_ION_BINDING	CYP4F3
GOMF_IRON_ION_BINDING	CYP4F8
GOMF_IRON_ION_BINDING	CYP4V2
GOMF_IRON_ION_BINDING	CYP4X1
GOMF_IRON_ION_BINDING	CYP4Z1
GOMF_IRON_ION_BINDING	CYP4Z2P
GOMF_IRON_ION_BINDING	CYP51A1
GOMF_IRON_ION_BINDING	CYP7A1
GOMF_IRON_ION_BINDING	CYP7B1
GOMF_IRON_ION_BINDING	CYP8B1
GOMF_IRON_ION_BINDING	DNAJC24
GOMF_IRON_ION_BINDING	DOHH
GOMF_IRON_ION_BINDING	EGLN1
GOMF_IRON_ION_BINDING	EGLN2
GOMF_IRON_ION_BINDING	EGLN3
GOMF_IRON_ION_BINDING	ETHE1
GOMF_IRON_ION_BINDING	FA2H
GOMF_IRON_ION_BINDING	FAXDC2
GOMF_IRON_ION_BINDING	FTO
GOMF_IRON_ION_BINDING	HAAO
GOMF_IRON_ION_BINDING	HIF1AN
GOMF_IRON_ION_BINDING	JMJD6
GOMF_IRON_ION_BINDING	KDM3A
GOMF_IRON_ION_BINDING	KDM7A
GOMF_IRON_ION_BINDING	MIOX
GOMF_IRON_ION_BINDING	MSMO1
GOMF_IRON_ION_BINDING	OGFOD1
GOMF_IRON_ION_BINDING	OGFOD2
GOMF_IRON_ION_BINDING	OGFOD3
GOMF_IRON_ION_BINDING	P3H1
GOMF_IRON_ION_BINDING	P3H2
GOMF_IRON_ION_BINDING	P3H3
GOMF_IRON_ION_BINDING	P4HA1
GOMF_IRON_ION_BINDING	P4HA2
GOMF_IRON_ION_BINDING	P4HA3
GOMF_IRON_ION_BINDING	P4HTM
GOMF_IRON_ION_BINDING	PAH
GOMF_IRON_ION_BINDING	PHF2
GOMF_IRON_ION_BINDING	PHF8
GOMF_IRON_ION_BINDING	PHYH
GOMF_IRON_ION_BINDING	PLOD1
GOMF_IRON_ION_BINDING	PLOD2
GOMF_IRON_ION_BINDING	PLOD3
GOMF_IRON_ION_BINDING	PPEF1
GOMF_IRON_ION_BINDING	PPEF2
GOMF_IRON_ION_BINDING	PTGIS
GOMF_IRON_ION_BINDING	RIOX1
GOMF_IRON_ION_BINDING	SC5D
GOMF_IRON_ION_BINDING	SCD
GOMF_IRON_ION_BINDING	SCD5
GOMF_IRON_ION_BINDING	TBXAS1
GOMF_IRON_ION_BINDING	TET1
GOMF_IRON_ION_BINDING	TET2
GOMF_IRON_ION_BINDING	TH
GOMF_IRON_ION_BINDING	TMLHE
GOMF_IRON_ION_BINDING	TPH1
GOMF_IRON_ION_BINDING	TPH2
GOMF_IRON_ION_BINDING	TYW5
GOMF_OXIDOREDUCTASE_ACTIVITY_ACTING_ON_NAD_P_H_HEME_PROTEIN_AS_ACCEPTOR	CYB5R1
GOMF_OXIDOREDUCTASE_ACTIVITY_ACTING_ON_NAD_P_H_HEME_PROTEIN_AS_ACCEPTOR	CYB5R2
GOMF_OXIDOREDUCTASE_ACTIVITY_ACTING_ON_NAD_P_H_HEME_PROTEIN_AS_ACCEPTOR	CYB5R4
GOMF_OXIDOREDUCTASE_ACTIVITY_ACTING_ON_NAD_P_H_HEME_PROTEIN_AS_ACCEPTOR	CYB5RL
GOMF_OXIDOREDUCTASE_ACTIVITY_ACTING_ON_NAD_P_H_HEME_PROTEIN_AS_ACCEPTOR	MTRR
GOMF_OXIDOREDUCTASE_ACTIVITY_ACTING_ON_NAD_P_H_HEME_PROTEIN_AS_ACCEPTOR	NQO1
GOMF_OXIDOREDUCTASE_ACTIVITY_ACTING_ON_NAD_P_H_HEME_PROTEIN_AS_ACCEPTOR	POR
HALLMARK_HEME_METABOLISM	ACKR1
HALLMARK_HEME_METABOLISM	ACSL6
HALLMARK_HEME_METABOLISM	ADD1
HALLMARK_HEME_METABOLISM	ADD2
HALLMARK_HEME_METABOLISM	ADIPOR1
HALLMARK_HEME_METABOLISM	AGPAT4
HALLMARK_HEME_METABOLISM	ALDH1L1
HALLMARK_HEME_METABOLISM	ALDH6A1
HALLMARK_HEME_METABOLISM	ANK1
HALLMARK_HEME_METABOLISM	AQP3
HALLMARK_HEME_METABOLISM	ARHGEF12
HALLMARK_HEME_METABOLISM	ARL2BP
HALLMARK_HEME_METABOLISM	ASNS
HALLMARK_HEME_METABOLISM	ATG4A
HALLMARK_HEME_METABOLISM	BACH1
HALLMARK_HEME_METABOLISM	BCAM
HALLMARK_HEME_METABOLISM	BMP2K
HALLMARK_HEME_METABOLISM	BNIP3L
HALLMARK_HEME_METABOLISM	BPGM
HALLMARK_HEME_METABOLISM	BSG
HALLMARK_HEME_METABOLISM	BTG2
HALLMARK_HEME_METABOLISM	BTRC
HALLMARK_HEME_METABOLISM	C3
HALLMARK_HEME_METABOLISM	CA1
HALLMARK_HEME_METABOLISM	CA2
HALLMARK_HEME_METABOLISM	CAST
HALLMARK_HEME_METABOLISM	CAT
HALLMARK_HEME_METABOLISM	CCDC28A
HALLMARK_HEME_METABOLISM	CCND3
HALLMARK_HEME_METABOLISM	CDC27
HALLMARK_HEME_METABOLISM	CDR2
HALLMARK_HEME_METABOLISM	CIR1
HALLMARK_HEME_METABOLISM	CLCN3
HALLMARK_HEME_METABOLISM	CLIC2
HALLMARK_HEME_METABOLISM	CROCCP2
HALLMARK_HEME_METABOLISM	CTNS
HALLMARK_HEME_METABOLISM	CTSB
HALLMARK_HEME_METABOLISM	CTSE
HALLMARK_HEME_METABOLISM	DAAM1
HALLMARK_HEME_METABOLISM	DCAF10
HALLMARK_HEME_METABOLISM	DCAF11
HALLMARK_HEME_METABOLISM	DCUN1D1
HALLMARK_HEME_METABOLISM	DMTN
HALLMARK_HEME_METABOLISM	E2F2
HALLMARK_HEME_METABOLISM	ELL2
HALLMARK_HEME_METABOLISM	ENDOD1
HALLMARK_HEME_METABOLISM	EPB41
HALLMARK_HEME_METABOLISM	EPOR
HALLMARK_HEME_METABOLISM	ERMAP
HALLMARK_HEME_METABOLISM	EZH1
HALLMARK_HEME_METABOLISM	FBXO34
HALLMARK_HEME_METABOLISM	FBXO7
HALLMARK_HEME_METABOLISM	FBXO9
HALLMARK_HEME_METABOLISM	FN3K
HALLMARK_HEME_METABOLISM	FOXJ2
HALLMARK_HEME_METABOLISM	FOXO3
HALLMARK_HEME_METABOLISM	FTCD
HALLMARK_HEME_METABOLISM	GAPVD1
HALLMARK_HEME_METABOLISM	GATA1
HALLMARK_HEME_METABOLISM	GCLC
HALLMARK_HEME_METABOLISM	GCLM
HALLMARK_HEME_METABOLISM	GDE1
HALLMARK_HEME_METABOLISM	GMPS
HALLMARK_HEME_METABOLISM	GYPA
HALLMARK_HEME_METABOLISM	GYPB
HALLMARK_HEME_METABOLISM	GYPC
HALLMARK_HEME_METABOLISM	GYPE
HALLMARK_HEME_METABOLISM	H1-0
HALLMARK_HEME_METABOLISM	H4C3
HALLMARK_HEME_METABOLISM	HAGH
HALLMARK_HEME_METABOLISM	HBBP1
HALLMARK_HEME_METABOLISM	HDGF
HALLMARK_HEME_METABOLISM	HEBP1
HALLMARK_HEME_METABOLISM	HTATIP2
HALLMARK_HEME_METABOLISM	HTRA2
HALLMARK_HEME_METABOLISM	ICAM4
HALLMARK_HEME_METABOLISM	IGSF3
HALLMARK_HEME_METABOLISM	KAT2B
HALLMARK_HEME_METABOLISM	KEL
HALLMARK_HEME_METABOLISM	KHNYN
HALLMARK_HEME_METABOLISM	KLF1
HALLMARK_HEME_METABOLISM	KLF3
HALLMARK_HEME_METABOLISM	LAMP2
HALLMARK_HEME_METABOLISM	LMO2
HALLMARK_HEME_METABOLISM	LPIN2
HALLMARK_HEME_METABOLISM	LRP10
HALLMARK_HEME_METABOLISM	MAP2K3
HALLMARK_HEME_METABOLISM	MARCHF2
HALLMARK_HEME_METABOLISM	MARCHF8
HALLMARK_HEME_METABOLISM	MARK3
HALLMARK_HEME_METABOLISM	MBOAT2
HALLMARK_HEME_METABOLISM	MFHAS1
HALLMARK_HEME_METABOLISM	MGST3
HALLMARK_HEME_METABOLISM	MINPP1
HALLMARK_HEME_METABOLISM	MKRN1
HALLMARK_HEME_METABOLISM	MOCOS
HALLMARK_HEME_METABOLISM	MOSPD1
HALLMARK_HEME_METABOLISM	MPP1
HALLMARK_HEME_METABOLISM	MXI1
HALLMARK_HEME_METABOLISM	MYL4
HALLMARK_HEME_METABOLISM	NARF
HALLMARK_HEME_METABOLISM	NEK7
HALLMARK_HEME_METABOLISM	NFE2
HALLMARK_HEME_METABOLISM	NNT
HALLMARK_HEME_METABOLISM	NR3C1
HALLMARK_HEME_METABOLISM	NUDT4
HALLMARK_HEME_METABOLISM	OPTN
HALLMARK_HEME_METABOLISM	OSBP2
HALLMARK_HEME_METABOLISM	PC
HALLMARK_HEME_METABOLISM	PDZK1IP1
HALLMARK_HEME_METABOLISM	PGLS
HALLMARK_HEME_METABOLISM	PIGQ
HALLMARK_HEME_METABOLISM	PPP2R5B
HALLMARK_HEME_METABOLISM	PRDX2
HALLMARK_HEME_METABOLISM	PSMD9
HALLMARK_HEME_METABOLISM	RAD23A
HALLMARK_HEME_METABOLISM	RANBP10
HALLMARK_HEME_METABOLISM	RAP1GAP
HALLMARK_HEME_METABOLISM	RBM38
HALLMARK_HEME_METABOLISM	RBM5
HALLMARK_HEME_METABOLISM	RCL1
HALLMARK_HEME_METABOLISM	RHAG
HALLMARK_HEME_METABOLISM	RHCE
HALLMARK_HEME_METABOLISM	RHD
HALLMARK_HEME_METABOLISM	RIOK3
HALLMARK_HEME_METABOLISM	RNF123
HALLMARK_HEME_METABOLISM	RNF19A
HALLMARK_HEME_METABOLISM	SDCBP
HALLMARK_HEME_METABOLISM	SEC14L1
HALLMARK_HEME_METABOLISM	SELENBP1
HALLMARK_HEME_METABOLISM	SIDT2
HALLMARK_HEME_METABOLISM	SLC10A3
HALLMARK_HEME_METABOLISM	SLC22A4
HALLMARK_HEME_METABOLISM	SLC2A1
HALLMARK_HEME_METABOLISM	SLC30A1
HALLMARK_HEME_METABOLISM	SLC30A10
HALLMARK_HEME_METABOLISM	SLC66A2
HALLMARK_HEME_METABOLISM	SLC6A8
HALLMARK_HEME_METABOLISM	SLC7A11
HALLMARK_HEME_METABOLISM	SMOX
HALLMARK_HEME_METABOLISM	SPTA1
HALLMARK_HEME_METABOLISM	SPTB
HALLMARK_HEME_METABOLISM	SYNJ1
HALLMARK_HEME_METABOLISM	TAL1
HALLMARK_HEME_METABOLISM	TCEA1
HALLMARK_HEME_METABOLISM	TENT5C
HALLMARK_HEME_METABOLISM	TFDP2
HALLMARK_HEME_METABOLISM	TMCC2
HALLMARK_HEME_METABOLISM	TMEM9B
HALLMARK_HEME_METABOLISM	TNRC6B
HALLMARK_HEME_METABOLISM	TNS1
HALLMARK_HEME_METABOLISM	TOP1
HALLMARK_HEME_METABOLISM	TRAK2
HALLMARK_HEME_METABOLISM	TRIM10
HALLMARK_HEME_METABOLISM	TRIM58
HALLMARK_HEME_METABOLISM	TSPAN5
HALLMARK_HEME_METABOLISM	TSPO2
HALLMARK_HEME_METABOLISM	TYR
HALLMARK_HEME_METABOLISM	UBAC1
HALLMARK_HEME_METABOLISM	UCP2
HALLMARK_HEME_METABOLISM	USP15
HALLMARK_HEME_METABOLISM	VEZF1
HALLMARK_HEME_METABOLISM	XK
HALLMARK_HEME_METABOLISM	XPO7
HALLMARK_HEME_METABOLISM	YPEL5
HP_ABNORMAL_HEPATIC_IRON_CONCENTRATION	PIGA
HP_ABNORMAL_SERUM_IRON_CONCENTRATION	BMP2
HP_ABNORMAL_SERUM_IRON_CONCENTRATION	CARD9
HP_ABNORMAL_SERUM_IRON_CONCENTRATION	COL7A1
HP_ABNORMAL_SERUM_IRON_CONCENTRATION	FOXP1
HP_ABNORMAL_SERUM_IRON_CONCENTRATION	KIF23
HP_ABNORMAL_SERUM_IRON_CONCENTRATION	PKLR
HP_ABNORMAL_SERUM_IRON_CONCENTRATION	SKIV2L
HP_ABNORMAL_SERUM_IRON_CONCENTRATION	TRNT1
HP_ABNORMAL_SERUM_IRON_CONCENTRATION	TTC37
HP_IRON_ACCUMULATION_IN_BRAIN	DLAT
HP_IRON_ACCUMULATION_IN_BRAIN	PANK2
HP_IRON_ACCUMULATION_IN_BRAIN	PLA2G6
HP_IRON_ACCUMULATION_IN_BRAIN	TBCE
HP_IRON_ACCUMULATION_IN_BRAIN	VPS13A
HP_IRON_ACCUMULATION_IN_BRAIN	WDR45
HP_IRON_DEFICIENCY_ANEMIA	ABCD3
HP_IRON_DEFICIENCY_ANEMIA	APC
HP_IRON_DEFICIENCY_ANEMIA	ATRX
HP_IRON_DEFICIENCY_ANEMIA	CASP10
HP_IRON_DEFICIENCY_ANEMIA	CD55
HP_IRON_DEFICIENCY_ANEMIA	CLCNKB
HP_IRON_DEFICIENCY_ANEMIA	CLPX
HP_IRON_DEFICIENCY_ANEMIA	DAXX
HP_IRON_DEFICIENCY_ANEMIA	FAS
HP_IRON_DEFICIENCY_ANEMIA	FASLG
HP_IRON_DEFICIENCY_ANEMIA	FGF23
HP_IRON_DEFICIENCY_ANEMIA	FOXP3
HP_IRON_DEFICIENCY_ANEMIA	GALNT2
HP_IRON_DEFICIENCY_ANEMIA	KCNE1
HP_IRON_DEFICIENCY_ANEMIA	KCNQ1
HP_IRON_DEFICIENCY_ANEMIA	MMP1
HP_IRON_DEFICIENCY_ANEMIA	PLA2G4A
HP_IRON_DEFICIENCY_ANEMIA	SLC12A3
HP_IRON_DEFICIENCY_ANEMIA	STK11
HP_IRON_DEFICIENCY_ANEMIA	WAS
MITOCHONDRIAL_RESPIRATORY_CHAIN_COMPLEX_I	MT-ND1
MITOCHONDRIAL_RESPIRATORY_CHAIN_COMPLEX_I	NDUFA1
MITOCHONDRIAL_RESPIRATORY_CHAIN_COMPLEX_I	NDUFA13
MITOCHONDRIAL_RESPIRATORY_CHAIN_COMPLEX_I	NDUFA2
MITOCHONDRIAL_RESPIRATORY_CHAIN_COMPLEX_I	NDUFA6
MITOCHONDRIAL_RESPIRATORY_CHAIN_COMPLEX_I	NDUFA9
MITOCHONDRIAL_RESPIRATORY_CHAIN_COMPLEX_I	NDUFAB1
MITOCHONDRIAL_RESPIRATORY_CHAIN_COMPLEX_I	NDUFB6
MITOCHONDRIAL_RESPIRATORY_CHAIN_COMPLEX_I	NDUFS3
MITOCHONDRIAL_RESPIRATORY_CHAIN_COMPLEX_I	NDUFS4
MODULE_505	DCT
MODULE_505	DDT
MODULE_505	HSD11B1
MODULE_505	HSD17B1
MODULE_505	HSD17B4
MODULE_505	HSD17B7
MODULE_505	N6AMT1
MODULE_505	SRD5A2
MODULE_505	SULT1E1
MODULE_505	TYRP1
MODULE_505	UGT2B10
MODULE_505	UGT2B15
MODULE_505	UGT2B4
MODULE_505	UGT2B7
MODULE_540	MT2A
REACTOME_HEME_BIOSYNTHESIS	ALB
REACTOME_HEME_DEGRADATION	ABCC1
REACTOME_HEME_DEGRADATION	ABCC2
REACTOME_HEME_DEGRADATION	FABP1
REACTOME_HEME_DEGRADATION	GSTA1
REACTOME_HEME_DEGRADATION	SLCO1B1
REACTOME_HEME_DEGRADATION	SLCO1B3
REACTOME_HEME_DEGRADATION	SLCO2B1
REACTOME_HEME_SIGNALING	APOA1
REACTOME_HEME_SIGNALING	APOB
REACTOME_HEME_SIGNALING	ARNTL
REACTOME_HEME_SIGNALING	ATF2
REACTOME_HEME_SIGNALING	CARM1
REACTOME_HEME_SIGNALING	CHD9
REACTOME_HEME_SIGNALING	CLEC1B
REACTOME_HEME_SIGNALING	CLOCK
REACTOME_HEME_SIGNALING	CREB1
REACTOME_HEME_SIGNALING	CREBBP
REACTOME_HEME_SIGNALING	CRTC1
REACTOME_HEME_SIGNALING	CRTC2
REACTOME_HEME_SIGNALING	CRTC3
REACTOME_HEME_SIGNALING	EP300
REACTOME_HEME_SIGNALING	HDAC3
REACTOME_HEME_SIGNALING	HELZ2
REACTOME_HEME_SIGNALING	LY96
REACTOME_HEME_SIGNALING	MAFK
REACTOME_HEME_SIGNALING	MED1
REACTOME_HEME_SIGNALING	MEF2C
REACTOME_HEME_SIGNALING	MEF2D
REACTOME_HEME_SIGNALING	NCOA1
REACTOME_HEME_SIGNALING	NCOA2
REACTOME_HEME_SIGNALING	NCOA6
REACTOME_HEME_SIGNALING	NCOR1
REACTOME_HEME_SIGNALING	NFE2L2
REACTOME_HEME_SIGNALING	NPAS2
REACTOME_HEME_SIGNALING	NR1D1
REACTOME_HEME_SIGNALING	NRIP1
REACTOME_HEME_SIGNALING	PPARA
REACTOME_HEME_SIGNALING	PPARGC1A
REACTOME_HEME_SIGNALING	RAI1
REACTOME_HEME_SIGNALING	RORA
REACTOME_HEME_SIGNALING	RXRA
REACTOME_HEME_SIGNALING	SIRT1
REACTOME_HEME_SIGNALING	SMARCD3
REACTOME_HEME_SIGNALING	TBL1X
REACTOME_HEME_SIGNALING	TBL1XR1
REACTOME_HEME_SIGNALING	TGS1
REACTOME_HEME_SIGNALING	TLR4
REACTOME_HEME_SIGNALING	USP46
REACTOME_HEME_SIGNALING	XPO1
REACTOME_IRON_UPTAKE_AND_TRANSPORT	RPS27A
REACTOME_IRON_UPTAKE_AND_TRANSPORT	UBA52
REACTOME_IRON_UPTAKE_AND_TRANSPORT	UBB
REACTOME_IRON_UPTAKE_AND_TRANSPORT	UBC
REACTOME_RESPONSE_OF_EIF2AK1_HRI_TO_HEME_DEFICIENCY	ATF3
REACTOME_RESPONSE_OF_EIF2AK1_HRI_TO_HEME_DEFICIENCY	ATF4
REACTOME_RESPONSE_OF_EIF2AK1_HRI_TO_HEME_DEFICIENCY	ATF5
REACTOME_RESPONSE_OF_EIF2AK1_HRI_TO_HEME_DEFICIENCY	CEBPB
REACTOME_RESPONSE_OF_EIF2AK1_HRI_TO_HEME_DEFICIENCY	CEBPG
REACTOME_RESPONSE_OF_EIF2AK1_HRI_TO_HEME_DEFICIENCY	CHAC1
REACTOME_RESPONSE_OF_EIF2AK1_HRI_TO_HEME_DEFICIENCY	DDIT3
REACTOME_RESPONSE_OF_EIF2AK1_HRI_TO_HEME_DEFICIENCY	EIF2S1
REACTOME_RESPONSE_OF_EIF2AK1_HRI_TO_HEME_DEFICIENCY	EIF2S2
REACTOME_RESPONSE_OF_EIF2AK1_HRI_TO_HEME_DEFICIENCY	EIF2S3
REACTOME_RESPONSE_OF_EIF2AK1_HRI_TO_HEME_DEFICIENCY	GRB10
REACTOME_RESPONSE_OF_EIF2AK1_HRI_TO_HEME_DEFICIENCY	PPP1R15A
REACTOME_RESPONSE_OF_EIF2AK1_HRI_TO_HEME_DEFICIENCY	TRIB3
REACTOME_SCAVENGING_OF_HEME_FROM_PLASMA	APOL1
REACTOME_SCAVENGING_OF_HEME_FROM_PLASMA	CD163
REACTOME_SCAVENGING_OF_HEME_FROM_PLASMA	IGHA1
REACTOME_SCAVENGING_OF_HEME_FROM_PLASMA	IGHA2
REACTOME_SCAVENGING_OF_HEME_FROM_PLASMA	IGHV1-2
REACTOME_SCAVENGING_OF_HEME_FROM_PLASMA	IGHV1-46
REACTOME_SCAVENGING_OF_HEME_FROM_PLASMA	IGHV1-69
REACTOME_SCAVENGING_OF_HEME_FROM_PLASMA	IGHV2-5
REACTOME_SCAVENGING_OF_HEME_FROM_PLASMA	IGHV2-70
REACTOME_SCAVENGING_OF_HEME_FROM_PLASMA	IGHV3-11
REACTOME_SCAVENGING_OF_HEME_FROM_PLASMA	IGHV3-13
REACTOME_SCAVENGING_OF_HEME_FROM_PLASMA	IGHV3-23
REACTOME_SCAVENGING_OF_HEME_FROM_PLASMA	IGHV3-30
REACTOME_SCAVENGING_OF_HEME_FROM_PLASMA	IGHV3-33
REACTOME_SCAVENGING_OF_HEME_FROM_PLASMA	IGHV3-48
REACTOME_SCAVENGING_OF_HEME_FROM_PLASMA	IGHV3-53
REACTOME_SCAVENGING_OF_HEME_FROM_PLASMA	IGHV3-7
REACTOME_SCAVENGING_OF_HEME_FROM_PLASMA	IGHV4-34
REACTOME_SCAVENGING_OF_HEME_FROM_PLASMA	IGHV4-39
REACTOME_SCAVENGING_OF_HEME_FROM_PLASMA	IGHV4-59
REACTOME_SCAVENGING_OF_HEME_FROM_PLASMA	IGKV1-12
REACTOME_SCAVENGING_OF_HEME_FROM_PLASMA	IGKV1-16
REACTOME_SCAVENGING_OF_HEME_FROM_PLASMA	IGKV1-17
REACTOME_SCAVENGING_OF_HEME_FROM_PLASMA	IGKV1-33
REACTOME_SCAVENGING_OF_HEME_FROM_PLASMA	IGKV1-39
REACTOME_SCAVENGING_OF_HEME_FROM_PLASMA	IGKV1-5
REACTOME_SCAVENGING_OF_HEME_FROM_PLASMA	IGKV1D-12
REACTOME_SCAVENGING_OF_HEME_FROM_PLASMA	IGKV1D-16
REACTOME_SCAVENGING_OF_HEME_FROM_PLASMA	IGKV1D-33
REACTOME_SCAVENGING_OF_HEME_FROM_PLASMA	IGKV1D-39
REACTOME_SCAVENGING_OF_HEME_FROM_PLASMA	IGKV2-28
REACTOME_SCAVENGING_OF_HEME_FROM_PLASMA	IGKV2-30
REACTOME_SCAVENGING_OF_HEME_FROM_PLASMA	IGKV2D-28
REACTOME_SCAVENGING_OF_HEME_FROM_PLASMA	IGKV2D-30
REACTOME_SCAVENGING_OF_HEME_FROM_PLASMA	IGKV2D-40
REACTOME_SCAVENGING_OF_HEME_FROM_PLASMA	IGKV3-11
REACTOME_SCAVENGING_OF_HEME_FROM_PLASMA	IGKV3-15
REACTOME_SCAVENGING_OF_HEME_FROM_PLASMA	IGKV3-20
REACTOME_SCAVENGING_OF_HEME_FROM_PLASMA	IGKV3D-20
REACTOME_SCAVENGING_OF_HEME_FROM_PLASMA	IGKV4-1
REACTOME_SCAVENGING_OF_HEME_FROM_PLASMA	IGKV5-2
REACTOME_SCAVENGING_OF_HEME_FROM_PLASMA	IGLC2
REACTOME_SCAVENGING_OF_HEME_FROM_PLASMA	IGLC3
REACTOME_SCAVENGING_OF_HEME_FROM_PLASMA	IGLV1-40
REACTOME_SCAVENGING_OF_HEME_FROM_PLASMA	IGLV1-44
REACTOME_SCAVENGING_OF_HEME_FROM_PLASMA	IGLV1-47
REACTOME_SCAVENGING_OF_HEME_FROM_PLASMA	IGLV1-51
REACTOME_SCAVENGING_OF_HEME_FROM_PLASMA	IGLV2-11
REACTOME_SCAVENGING_OF_HEME_FROM_PLASMA	IGLV2-14
REACTOME_SCAVENGING_OF_HEME_FROM_PLASMA	IGLV2-23
REACTOME_SCAVENGING_OF_HEME_FROM_PLASMA	IGLV2-8
REACTOME_SCAVENGING_OF_HEME_FROM_PLASMA	IGLV3-1
REACTOME_SCAVENGING_OF_HEME_FROM_PLASMA	IGLV3-19
REACTOME_SCAVENGING_OF_HEME_FROM_PLASMA	IGLV3-21
REACTOME_SCAVENGING_OF_HEME_FROM_PLASMA	IGLV3-25
REACTOME_SCAVENGING_OF_HEME_FROM_PLASMA	IGLV3-27
REACTOME_SCAVENGING_OF_HEME_FROM_PLASMA	IGLV6-57
REACTOME_SCAVENGING_OF_HEME_FROM_PLASMA	IGLV7-43
REACTOME_SCAVENGING_OF_HEME_FROM_PLASMA	JCHAIN
REACTOME_SCAVENGING_OF_HEME_FROM_PLASMA	LRP1
WP_NEURODEGENERATION_WITH_BRAIN_IRON_ACCUMULATION_NBIA_SUBTYPES_PATHWAY	ACACA
WP_NEURODEGENERATION_WITH_BRAIN_IRON_ACCUMULATION_NBIA_SUBTYPES_PATHWAY	AKT1S1
WP_NEURODEGENERATION_WITH_BRAIN_IRON_ACCUMULATION_NBIA_SUBTYPES_PATHWAY	ATG10
WP_NEURODEGENERATION_WITH_BRAIN_IRON_ACCUMULATION_NBIA_SUBTYPES_PATHWAY	ATG101
WP_NEURODEGENERATION_WITH_BRAIN_IRON_ACCUMULATION_NBIA_SUBTYPES_PATHWAY	ATG12
WP_NEURODEGENERATION_WITH_BRAIN_IRON_ACCUMULATION_NBIA_SUBTYPES_PATHWAY	ATG13
WP_NEURODEGENERATION_WITH_BRAIN_IRON_ACCUMULATION_NBIA_SUBTYPES_PATHWAY	ATG14
WP_NEURODEGENERATION_WITH_BRAIN_IRON_ACCUMULATION_NBIA_SUBTYPES_PATHWAY	ATG16L1
WP_NEURODEGENERATION_WITH_BRAIN_IRON_ACCUMULATION_NBIA_SUBTYPES_PATHWAY	ATG2A
WP_NEURODEGENERATION_WITH_BRAIN_IRON_ACCUMULATION_NBIA_SUBTYPES_PATHWAY	ATG3
WP_NEURODEGENERATION_WITH_BRAIN_IRON_ACCUMULATION_NBIA_SUBTYPES_PATHWAY	ATG5
WP_NEURODEGENERATION_WITH_BRAIN_IRON_ACCUMULATION_NBIA_SUBTYPES_PATHWAY	ATG7
WP_NEURODEGENERATION_WITH_BRAIN_IRON_ACCUMULATION_NBIA_SUBTYPES_PATHWAY	C19orf12
WP_NEURODEGENERATION_WITH_BRAIN_IRON_ACCUMULATION_NBIA_SUBTYPES_PATHWAY	COASY
WP_NEURODEGENERATION_WITH_BRAIN_IRON_ACCUMULATION_NBIA_SUBTYPES_PATHWAY	DCAF17
WP_NEURODEGENERATION_WITH_BRAIN_IRON_ACCUMULATION_NBIA_SUBTYPES_PATHWAY	DEPTOR
WP_NEURODEGENERATION_WITH_BRAIN_IRON_ACCUMULATION_NBIA_SUBTYPES_PATHWAY	GTPBP2
WP_NEURODEGENERATION_WITH_BRAIN_IRON_ACCUMULATION_NBIA_SUBTYPES_PATHWAY	MECP2
WP_NEURODEGENERATION_WITH_BRAIN_IRON_ACCUMULATION_NBIA_SUBTYPES_PATHWAY	MLST8
WP_NEURODEGENERATION_WITH_BRAIN_IRON_ACCUMULATION_NBIA_SUBTYPES_PATHWAY	MTOR
WP_NEURODEGENERATION_WITH_BRAIN_IRON_ACCUMULATION_NBIA_SUBTYPES_PATHWAY	PIK3C3
WP_NEURODEGENERATION_WITH_BRAIN_IRON_ACCUMULATION_NBIA_SUBTYPES_PATHWAY	PIK3R4
WP_NEURODEGENERATION_WITH_BRAIN_IRON_ACCUMULATION_NBIA_SUBTYPES_PATHWAY	PRKAA1
WP_NEURODEGENERATION_WITH_BRAIN_IRON_ACCUMULATION_NBIA_SUBTYPES_PATHWAY	RB1CC1
WP_NEURODEGENERATION_WITH_BRAIN_IRON_ACCUMULATION_NBIA_SUBTYPES_PATHWAY	RHEB
WP_NEURODEGENERATION_WITH_BRAIN_IRON_ACCUMULATION_NBIA_SUBTYPES_PATHWAY	RPTOR
WP_NEURODEGENERATION_WITH_BRAIN_IRON_ACCUMULATION_NBIA_SUBTYPES_PATHWAY	SCP2
WP_NEURODEGENERATION_WITH_BRAIN_IRON_ACCUMULATION_NBIA_SUBTYPES_PATHWAY	SPTLC1
WP_NEURODEGENERATION_WITH_BRAIN_IRON_ACCUMULATION_NBIA_SUBTYPES_PATHWAY	TSC1
WP_NEURODEGENERATION_WITH_BRAIN_IRON_ACCUMULATION_NBIA_SUBTYPES_PATHWAY	TSC2
WP_NEURODEGENERATION_WITH_BRAIN_IRON_ACCUMULATION_NBIA_SUBTYPES_PATHWAY	ULK1
WP_NEURODEGENERATION_WITH_BRAIN_IRON_ACCUMULATION_NBIA_SUBTYPES_PATHWAY	WIPI1
WP_NEURODEGENERATION_WITH_BRAIN_IRON_ACCUMULATION_NBIA_SUBTYPES_PATHWAY	WIPI2
