# Supplementary material for: Transcriptomic analysis identified SLC40A1 as a key iron metabolism-related gene in airway macrophages in childhood allergic asthma
Source: Front Cell Dev Biol. 2023 Apr 13;11:1164544. doi: 10.3389/fcell.2023.1164544 (PMC10133523; doi:10.3389/fcell.2023.1164544)
Supplement: Supplementary file 6 [file Table5.XLSX]

## Sheet: Sheet 1
	p_val	avg_log2FC	pct.1	pct.2	p_val_adj	cluster	gene
APOE	2.81109e-52	2.03284	0.637	0.142	7.50504e-48	2	APOE
APOC1	4.62035e-44	2.02775	0.565	0.131	1.23354e-39	2	APOC1
FTH1	9.13226e-29	0.246801	0.998	0.997	2.43813e-24	2	FTH1
PRDX1	1.27792e-28	0.5371	0.909	0.735	3.41179e-24	2	PRDX1
SAT1	6.17938e-26	0.357574	0.976	0.889	1.64977e-21	2	SAT1
NUPR1	7.318e-23	1.68177	0.339	0.07	1.95376e-18	2	NUPR1
FTL	5.88001e-22	0.182314	1	1	1.56985e-17	2	FTL
S100A9	6.67911e-22	0.938023	0.652	0.369	1.78319e-17	2	S100A9
LGALS3	8.65959e-22	0.524829	0.858	0.696	2.31194e-17	2	LGALS3
RNASE1	2.76021e-20	1.82667	0.264	0.036	7.36922e-16	2	RNASE1
CSTB	5.68205e-19	0.693524	0.7	0.503	1.51699e-14	2	CSTB
GLUL	6.79175e-19	0.803587	0.661	0.41	1.81326e-14	2	GLUL
GPNMB	1.19197e-17	1.20943	0.389	0.131	3.18233e-13	2	GPNMB
SEPP1	1.20183e-17	1.13854	0.443	0.175	3.20865e-13	2	SEPP1
SDS	1.37587e-16	1.22407	0.384	0.147	3.67331e-12	2	SDS
MARCKS	3.59767e-16	0.633877	0.704	0.495	9.60505e-12	2	MARCKS
GYPC	5.67177e-15	1.25962	0.289	0.082	1.51425e-10	2	GYPC
LGALS1	7.19118e-14	0.359164	0.858	0.758	1.9199e-09	2	LGALS1
GPX1	1.48935e-13	0.2251	0.95	0.923	3.97627e-09	2	GPX1
BRI3	5.32648e-13	0.477886	0.728	0.608	1.42206e-08	2	BRI3
S100A11	1.03389e-12	0.167551	0.969	0.956	2.76028e-08	2	S100A11
NPL	1.5236e-12	1.1812	0.241	0.067	4.0677e-08	2	NPL
MS4A7	1.82141e-12	0.859836	0.452	0.24	4.86281e-08	2	MS4A7
LGMN	2.03989e-12	0.985476	0.387	0.188	5.44609e-08	2	LGMN
HMOX1	3.6837e-12	1.13565	0.3	0.116	9.83474e-08	2	HMOX1
TXN	4.9507e-11	0.58862	0.61	0.448	1.32174e-06	2	TXN
SOD2	1.07368e-10	0.7701	0.476	0.296	2.86651e-06	2	SOD2
SDCBP	1.36843e-10	0.687696	0.512	0.325	3.65343e-06	2	SDCBP
DAB2	4.5435e-10	0.835893	0.392	0.219	1.21302e-05	2	DAB2
CAPG	6.23576e-10	0.448229	0.652	0.549	1.66482e-05	2	CAPG
PLA2G7	6.51705e-10	0.897416	0.332	0.157	1.73992e-05	2	PLA2G7
CALM2	9.70018e-10	0.413051	0.697	0.585	2.58975e-05	2	CALM2
CTSL	2.54818e-09	0.658333	0.493	0.317	6.80314e-05	2	CTSL
CTSD	4.41962e-09	0.34866	0.796	0.686	0.000117995	2	CTSD
IFI27	1.27084e-08	0.734664	0.404	0.242	0.000339289	2	IFI27
SMS	2.03216e-08	0.771222	0.358	0.204	0.000542546	2	SMS
TREM2	4.05787e-08	0.871382	0.253	0.113	0.00108337	2	TREM2
YBX1	5.43253e-08	0.205612	0.908	0.858	0.00145038	2	YBX1
ATP6V1F	7.23952e-08	0.300981	0.729	0.655	0.00193281	2	ATP6V1F
OAZ1	8.47648e-08	0.172525	0.911	0.879	0.00226305	2	OAZ1
S100A8	9.99895e-08	0.783289	0.334	0.188	0.00266952	2	S100A8
NINJ1	1.5588e-07	0.764896	0.288	0.144	0.00416168	2	NINJ1
MPP1	4.256e-07	0.840924	0.219	0.098	0.0113627	2	MPP1
ATOX1	5.61298e-07	0.535162	0.509	0.399	0.0149855	2	ATOX1
DBI	6.36339e-07	0.43813	0.565	0.469	0.016989	2	DBI
GPX4	7.64425e-07	0.255689	0.764	0.709	0.0204086	2	GPX4
TSPO	1.56656e-06	0.709805	0.301	0.175	0.041824	2	TSPO
SLC40A1	4.05027e-06	0.449232	0.202	0.245	0.134013	2	SLC40A1
ANXA2	5.20681e-06	0.42537	0.545	0.456	0.139012	2	ANXA2
GNB4	5.80099e-06	0.784549	0.212	0.106	0.154875	2	GNB4
FABP5	5.82433e-06	0.491061	0.526	0.425	0.155498	2	FABP5
CD163	7.38604e-05	0.440561	0.256	0.194	0.195354	2	CD163
HSP90AA1	7.65884e-06	0.276671	0.702	0.644	0.204476	2	HSP90AA1
ALDH1A1	9.09364e-06	0.632086	0.308	0.188	0.242782	2	ALDH1A1
MT2A	3.89028e-05	0.745523	0.255	0.155	1	2	MT2A
GSTO1	4.80692e-05	0.388178	0.539	0.454	1	2	GSTO1
MSR1	5.05027e-05	0.56956	0.312	0.201	1	2	MSR1
POMP	0.000107774	0.361245	0.519	0.412	1	2	POMP
MGST3	0.000128935	0.47507	0.408	0.32	1	2	MGST3
SQSTM1	0.000301293	0.517048	0.33	0.24	1	2	SQSTM1
GUK1	0.000615613	0.411205	0.423	0.343	1	2	GUK1
CAPZA2	0.000630129	0.491404	0.317	0.232	1	2	CAPZA2
NDUFC1	0.000933314	0.46993	0.276	0.191	1	2	NDUFC1
S100A10	0.000949137	0.296183	0.565	0.505	1	2	S100A10
SRP14	0.000981769	0.20664	0.695	0.619	1	2	SRP14
SEPW1	0.00104521	0.504236	0.26	0.178	1	2	SEPW1
CALM1	0.00107301	0.224286	0.635	0.585	1	2	CALM1
ALDOA	0.00113804	0.278868	0.557	0.492	1	2	ALDOA
VAMP5	0.00122205	0.578812	0.212	0.137	1	2	VAMP5
PDXK	0.00136216	0.621732	0.204	0.134	1	2	PDXK
RWDD1	0.0015565	0.530406	0.223	0.147	1	2	RWDD1
UQCRQ	0.00156716	0.364226	0.454	0.384	1	2	UQCRQ
SAMSN1	0.0015801	0.493946	0.257	0.178	1	2	SAMSN1
COX6C	0.00188443	0.199669	0.64	0.616	1	2	COX6C
CTSB	0.00208719	0.239919	0.601	0.559	1	2	CTSB
COX7A2	0.00227584	0.300265	0.498	0.42	1	2	COX7A2
HSP90AB1	0.00236719	0.214292	0.598	0.559	1	2	HSP90AB1
YWHAZ	0.00243224	0.386122	0.372	0.302	1	2	YWHAZ
MAFB	0.00247621	0.503073	0.229	0.157	1	2	MAFB
VEGFB	0.00259502	0.443694	0.288	0.214	1	2	VEGFB
SH3BGRL3	0.00271966	0.190999	0.671	0.637	1	2	SH3BGRL3
NAGK	0.00335959	0.455812	0.265	0.196	1	2	NAGK
UBC	0.00338216	0.183889	0.719	0.67	1	2	UBC
BTG1	0.00347398	0.467201	0.272	0.204	1	2	BTG1
TCEB2	0.00364359	0.234548	0.582	0.528	1	2	TCEB2
CDV3	0.00456159	0.408329	0.264	0.188	1	2	CDV3
RPS27L	0.00504422	0.36895	0.303	0.229	1	2	RPS27L
TPM4	0.0055586	0.3764	0.363	0.299	1	2	TPM4
PLD3	0.00609941	0.332107	0.353	0.271	1	2	PLD3
DYNLL1	0.00621756	0.260122	0.522	0.472	1	2	DYNLL1
H3F3B	0.00636392	0.197819	0.601	0.562	1	2	H3F3B
NDUFV2	0.00664462	0.339633	0.368	0.291	1	2	NDUFV2
NOP10	0.00742319	0.320404	0.385	0.312	1	2	NOP10
GTF3C6	0.00754137	0.434106	0.248	0.186	1	2	GTF3C6
C9orf16	0.00777239	0.396446	0.341	0.289	1	2	C9orf16
NDUFB4	0.00879893	0.339483	0.378	0.325	1	2	NDUFB4
HN1	0.00997921	0.313525	0.39	0.327	1	2	HN1
FCER1A	2.33109e-84	2.7631	0.61	0.052	6.22354e-80	1	FCER1A
HLA-DRA	1.91989e-47	0.322678	1	0.98	5.12573e-43	1	HLA-DRA
HLA-DQB1	2.05362e-45	0.713872	0.953	0.697	5.48275e-41	1	HLA-DQB1
HLA-DPA1	1.43436e-44	0.387033	0.997	0.934	3.82944e-40	1	HLA-DPA1
HLA-DPB1	1.42002e-42	0.331045	0.997	0.957	3.79116e-38	1	HLA-DPB1
CST3	2.31423e-40	0.417148	0.994	0.902	6.17852e-36	1	CST3
CPVL	5.74226e-39	1.41834	0.624	0.226	1.53307e-34	1	CPVL
HLA-DRB1	1.77588e-38	0.498996	0.975	0.841	4.74123e-34	1	HLA-DRB1
HLA-DQA1	1.4721e-34	0.602079	0.956	0.728	3.93022e-30	1	HLA-DQA1
CD74	4.0884e-34	0.291039	1	0.97	1.09152e-29	1	CD74
ALOX5AP	3.09835e-31	1.4811	0.459	0.126	8.27198e-27	1	ALOX5AP
CLEC10A	2.44238e-28	1.62576	0.273	0.033	6.52068e-24	1	CLEC10A
FGL2	1.74773e-27	1.0697	0.641	0.289	4.66609e-23	1	FGL2
PTPRC	5.27008e-26	1.20862	0.536	0.211	1.40701e-21	1	PTPRC
LGALS2	9.62537e-25	1.42075	0.343	0.08	2.56978e-20	1	LGALS2
SPINT2	1.75887e-24	1.14347	0.508	0.192	4.69584e-20	1	SPINT2
FCGR2B	7.58352e-20	1.41358	0.213	0.033	2.02465e-15	1	FCGR2B
AMICA1	8.58497e-20	1.22926	0.343	0.107	2.29201e-15	1	AMICA1
FAM26F	9.61859e-18	0.871379	0.586	0.298	2.56797e-13	1	FAM26F
AXL	1.35374e-17	1.10696	0.326	0.103	3.61421e-13	1	AXL
HLA-DRB5	1.44774e-17	0.675657	0.699	0.493	3.86517e-13	1	HLA-DRB5
ITGB2	1.10317e-16	0.900891	0.472	0.211	2.94525e-12	1	ITGB2
RPS14	1.40523e-16	0.193874	1	0.97	3.75168e-12	1	RPS14
LST1	1.88251e-16	0.609389	0.779	0.52	5.02593e-12	1	LST1
PKIB	1.89327e-16	1.16559	0.235	0.054	5.05464e-12	1	PKIB
RPS3A	2.14779e-16	0.200867	0.975	0.948	5.73418e-12	1	RPS3A
LYZ	1.63392e-15	0.409573	0.909	0.767	4.36225e-11	1	LYZ
HLA-DQB2	2.78197e-15	1.17311	0.243	0.066	7.4273e-11	1	HLA-DQB2
P2RY13	2.53718e-14	1.0854	0.202	0.046	6.77375e-10	1	P2RY13
RPS23	3.37841e-14	0.181545	0.986	0.959	9.01969e-10	1	RPS23
RPL18A	4.54147e-14	0.222747	0.975	0.921	1.21248e-09	1	RPL18A
TIMP1	4.54261e-14	0.827603	0.481	0.231	1.21279e-09	1	TIMP1
PPA1	1.04675e-13	0.786176	0.508	0.272	2.79462e-09	1	PPA1
RPL11	1.96442e-13	0.195702	0.997	0.954	5.24462e-09	1	RPL11
CTSH	2.95004e-13	0.722897	0.561	0.321	7.87601e-09	1	CTSH
RPL32	3.06563e-13	0.192698	0.972	0.939	8.18462e-09	1	RPL32
HSP90B1	3.49877e-13	0.835806	0.448	0.23	9.34103e-09	1	HSP90B1
CYBA	4.19717e-13	0.355816	0.884	0.751	1.12056e-08	1	CYBA
HLA-DQA2	4.91782e-13	0.808723	0.494	0.293	1.31296e-08	1	HLA-DQA2
RPL30	4.91935e-13	0.185977	0.986	0.956	1.31337e-08	1	RPL30
RPL29	6.02701e-13	0.256618	0.956	0.879	1.60909e-08	1	RPL29
CSF1R	1.62605e-12	0.944907	0.285	0.107	4.34123e-08	1	CSF1R
C1QA	4.80029e-12	0.356441	0.928	0.78	1.28158e-07	1	C1QA
ITM2B	5.20215e-12	0.314382	0.931	0.805	1.38887e-07	1	ITM2B
C1QC	5.38311e-12	0.379276	0.909	0.744	1.43718e-07	1	C1QC
RPL23A	6.15623e-12	0.231179	0.964	0.89	1.64359e-07	1	RPL23A
RPL37	7.06042e-12	0.161382	0.986	0.962	1.88499e-07	1	RPL37
PLD4	9.59534e-12	0.862469	0.298	0.116	2.56176e-07	1	PLD4
RPS18	1.32303e-11	0.166777	0.997	0.969	3.53222e-07	1	RPS18
NAP1L1	1.40673e-11	0.532573	0.704	0.49	3.75568e-07	1	NAP1L1
RPN2	2.54708e-11	0.881101	0.32	0.143	6.8002e-07	1	RPN2
RPL35A	2.60679e-11	0.244505	0.964	0.88	6.95961e-07	1	RPL35A
RPS8	2.94184e-11	0.183134	0.981	0.944	7.85413e-07	1	RPS8
RPL10	4.05389e-11	0.153003	0.992	0.969	1.08231e-06	1	RPL10
CTSS	4.33869e-11	0.457601	0.807	0.595	1.15834e-06	1	CTSS
PDIA3	4.97517e-11	0.709673	0.481	0.275	1.32827e-06	1	PDIA3
RPL26	8.43473e-11	0.21395	0.964	0.911	2.2519e-06	1	RPL26
HLA-C	1.31974e-10	0.321289	0.923	0.774	3.52345e-06	1	HLA-C
HLA-DMB	1.56593e-10	0.603736	0.586	0.37	4.18073e-06	1	HLA-DMB
RPL6	2.23852e-10	0.215635	0.95	0.887	5.9764e-06	1	RPL6
RPS29	2.90548e-10	0.154775	0.994	0.964	7.75706e-06	1	RPS29
RPS13	5.32883e-10	0.20774	0.972	0.911	1.42269e-05	1	RPS13
RPL39	6.36531e-10	0.17266	0.975	0.941	1.69941e-05	1	RPL39
HLA-B	7.33808e-10	0.27958	0.953	0.83	1.95912e-05	1	HLA-B
RPS4X	8.72072e-10	0.200783	0.953	0.9	2.32826e-05	1	RPS4X
RPL7A	9.00281e-10	0.175821	0.948	0.913	2.40357e-05	1	RPL7A
GRN	1.15012e-09	0.51108	0.669	0.459	3.0706e-05	1	GRN
RPL34	1.20887e-09	0.174507	0.994	0.949	3.22743e-05	1	RPL34
RPS24	1.2722e-09	0.16123	0.978	0.949	3.39652e-05	1	RPS24
RNASET2	1.65741e-09	0.555294	0.583	0.379	4.42495e-05	1	RNASET2
LSP1	1.70498e-09	0.642838	0.461	0.269	4.55196e-05	1	LSP1
RPL9	1.73843e-09	0.177694	0.975	0.931	4.64126e-05	1	RPL9
RPS3	2.22011e-09	0.229561	0.956	0.87	5.92724e-05	1	RPS3
RPL5	2.71967e-09	0.268067	0.909	0.798	7.26098e-05	1	RPL5
NDRG2	3.826e-09	0.79194	0.204	0.074	0.000102147	1	NDRG2
MS4A6A	3.97583e-09	0.416254	0.79	0.595	0.000106147	1	MS4A6A
RPS7	4.27576e-09	0.211923	0.934	0.869	0.000114154	1	RPS7
LCP1	4.54499e-09	0.653504	0.442	0.256	0.000121342	1	LCP1
RPS15A	4.96685e-09	0.1914	0.959	0.903	0.000132605	1	RPS15A
RPL36A	5.24545e-09	0.573089	0.541	0.348	0.000140043	1	RPL36A
RPS5	5.87506e-09	0.284255	0.898	0.77	0.000156852	1	RPS5
RP11-1143G9.4	6.25061e-09	0.633082	0.472	0.284	0.000166879	1	RP11-1143G9.4
CLEC4A	8.94857e-09	0.752358	0.215	0.082	0.000238909	1	CLEC4A
CD48	1.06178e-08	0.741649	0.296	0.139	0.000283473	1	CD48
PLAC8	1.82966e-08	0.848312	0.221	0.092	0.000488481	1	PLAC8
RPL24	2.46285e-08	0.279472	0.892	0.784	0.000657532	1	RPL24
RPL27A	2.87148e-08	0.160554	0.992	0.949	0.000766626	1	RPL27A
RPL18	3.34764e-08	0.233252	0.953	0.864	0.000893753	1	RPL18
EVI2B	3.5373e-08	0.644117	0.356	0.192	0.000944388	1	EVI2B
C6orf48	4.50727e-08	0.721021	0.296	0.149	0.00120335	1	C6orf48
HLA-DMA	5.58082e-08	0.337083	0.804	0.652	0.00148997	1	HLA-DMA
GLIPR1	6.03816e-08	0.680996	0.26	0.118	0.00161207	1	GLIPR1
HCST	6.433e-08	0.638369	0.348	0.189	0.00171748	1	HCST
PPIB	7.9632e-08	0.485911	0.597	0.415	0.00212602	1	PPIB
RNASE6	9.84815e-08	0.551265	0.439	0.262	0.00262926	1	RNASE6
RPL14	1.04557e-07	0.223676	0.895	0.82	0.00279147	1	RPL14
EIF3L	1.08569e-07	0.621808	0.37	0.208	0.00289857	1	EIF3L
CMTM6	1.20236e-07	0.72203	0.273	0.136	0.00321006	1	CMTM6
COMMD6	1.55864e-07	0.552098	0.472	0.295	0.00416127	1	COMMD6
RPL3	1.67027e-07	0.163065	0.961	0.916	0.00445928	1	RPL3
EEF1B2	1.93064e-07	0.29962	0.834	0.7	0.00515442	1	EEF1B2
ITM2C	2.7743e-07	0.672355	0.213	0.092	0.00740682	1	ITM2C
AIF1	2.77822e-07	0.197832	0.956	0.882	0.00741729	1	AIF1
SSR4	4.42265e-07	0.482054	0.536	0.359	0.0118076	1	SSR4
RPL27	6.39542e-07	0.20212	0.942	0.861	0.0170745	1	RPL27
SEC11A	6.7581e-07	0.564481	0.414	0.262	0.0180428	1	SEC11A
NPC2	6.77753e-07	0.212408	0.942	0.851	0.0180947	1	NPC2
MNDA	7.04459e-07	0.46459	0.55	0.369	0.0188077	1	MNDA
LMAN2	7.33108e-07	0.697045	0.238	0.116	0.0195725	1	LMAN2
CTSC	7.82858e-07	0.418152	0.622	0.477	0.0209007	1	CTSC
C1QB	1.04426e-06	0.252981	0.912	0.798	0.0278796	1	C1QB
CD53	1.23505e-06	0.588565	0.343	0.198	0.0329734	1	CD53
DDOST	1.28137e-06	0.656665	0.229	0.111	0.03421	1	DDOST
CANX	1.32787e-06	0.555909	0.412	0.262	0.0354516	1	CANX
RPL4	1.68379e-06	0.335933	0.74	0.603	0.0449538	1	RPL4
IFITM3	1.71835e-06	0.493504	0.511	0.352	0.0458765	1	IFITM3
RPL7	2.44441e-06	0.236807	0.892	0.785	0.065261	1	RPL7
RPSA	2.46144e-06	0.201952	0.909	0.83	0.0657156	1	RPSA
HERPUD1	2.79308e-06	0.551683	0.329	0.187	0.0745698	1	HERPUD1
TMEM14C	3.68488e-06	0.522272	0.392	0.244	0.098379	1	TMEM14C
CYBB	8.17713e-06	0.507559	0.417	0.28	0.218313	1	CYBB
GNB2L1	9.22868e-06	0.224221	0.87	0.78	0.246387	1	GNB2L1
FXYD5	1.29277e-05	0.435235	0.481	0.323	0.345143	1	FXYD5
SYNGR2	1.33461e-05	0.531248	0.32	0.192	0.356315	1	SYNGR2
GLTSCR2	1.36699e-05	0.452064	0.425	0.277	0.36496	1	GLTSCR2
COTL1	1.40283e-05	0.35995	0.638	0.479	0.374527	1	COTL1
HSPA5	1.61152e-05	0.543911	0.29	0.167	0.430244	1	HSPA5
RPS21	3.60551e-05	0.210415	0.851	0.762	0.962599	1	RPS21
RPL10A	3.68248e-05	0.189394	0.892	0.818	0.983149	1	RPL10A
PPT1	4.05438e-05	0.495739	0.243	0.134	1	1	PPT1
RPL23	4.2453e-05	0.159648	0.959	0.895	1	1	RPL23
H2AFY	4.38934e-05	0.442399	0.428	0.292	1	1	H2AFY
LMO4	4.98591e-05	0.470125	0.265	0.151	1	1	LMO4
IFNGR1	6.06288e-05	0.494014	0.273	0.162	1	1	IFNGR1
ALDH2	6.37954e-05	0.418102	0.459	0.321	1	1	ALDH2
FPR3	8.40093e-05	0.532783	0.207	0.113	1	1	FPR3
HCK	8.61832e-05	0.487872	0.215	0.116	1	1	HCK
RPL31	9.04126e-05	0.183736	0.873	0.797	1	1	RPL31
HLA-A	9.0618e-05	0.21295	0.892	0.79	1	1	HLA-A
EIF3E	9.13398e-05	0.458301	0.378	0.257	1	1	EIF3E
EIF3H	0.000101716	0.388421	0.425	0.284	1	1	EIF3H
LAPTM5	0.00010616	0.299104	0.732	0.582	1	1	LAPTM5
PDIA6	0.000138055	0.468118	0.273	0.166	1	1	PDIA6
BTF3	0.000160471	0.286682	0.721	0.585	1	1	BTF3
NACA	0.000187571	0.177547	0.901	0.83	1	1	NACA
RPL22	0.000192724	0.155225	0.923	0.864	1	1	RPL22
CORO1A	0.000245536	0.380981	0.42	0.293	1	1	CORO1A
TMEM176B	0.000266196	0.358441	0.508	0.367	1	1	TMEM176B
HMGN1	0.000277323	0.345051	0.492	0.349	1	1	HMGN1
SDF2L1	0.000314468	0.495388	0.215	0.128	1	1	SDF2L1
SRGN	0.000353669	0.305628	0.641	0.513	1	1	SRGN
CLEC7A	0.000396917	0.41157	0.298	0.19	1	1	CLEC7A
MPEG1	0.000406861	0.382022	0.243	0.143	1	1	MPEG1
ARL6IP5	0.000416333	0.39188	0.39	0.275	1	1	ARL6IP5
SSR2	0.000459841	0.388917	0.381	0.267	1	1	SSR2
CD86	0.000583135	0.465047	0.218	0.131	1	1	CD86
FCGRT	0.000603208	0.322867	0.575	0.433	1	1	FCGRT
TXNIP	0.000684341	0.392436	0.381	0.266	1	1	TXNIP
HNRNPA1	0.00069367	0.295748	0.597	0.487	1	1	HNRNPA1
MTDH	0.000721581	0.482551	0.229	0.144	1	1	MTDH
RTN4	0.00104932	0.443816	0.238	0.152	1	1	RTN4
TMEM66	0.00110615	0.343778	0.343	0.233	1	1	TMEM66
ZFAS1	0.00117877	0.311032	0.517	0.398	1	1	ZFAS1
HLA-DOA	0.00124669	0.397282	0.207	0.125	1	1	HLA-DOA
ATP6AP2	0.00132715	0.354084	0.403	0.297	1	1	ATP6AP2
MGST2	0.00140017	0.421034	0.218	0.136	1	1	MGST2
ATP5G2	0.00143189	0.268432	0.671	0.533	1	1	ATP5G2
CKLF	0.00145815	0.391821	0.315	0.221	1	1	CKLF
EIF3F	0.00150171	0.317217	0.442	0.328	1	1	EIF3F
RB1	0.00151797	0.320223	0.425	0.315	1	1	RB1
CECR1	0.00159816	0.362141	0.218	0.134	1	1	CECR1
TKT	0.00162791	0.387897	0.224	0.139	1	1	TKT
ALKBH7	0.00164187	0.352972	0.265	0.17	1	1	ALKBH7
VASP	0.00171471	0.35811	0.271	0.179	1	1	VASP
BCAP31	0.00174586	0.381704	0.279	0.187	1	1	BCAP31
SPCS3	0.00176662	0.365623	0.202	0.123	1	1	SPCS3
ARHGDIB	0.00178722	0.242156	0.713	0.582	1	1	ARHGDIB
ERP29	0.00218184	0.311381	0.373	0.266	1	1	ERP29
EEF2	0.00250643	0.276203	0.533	0.395	1	1	EEF2
APRT	0.002615	0.290871	0.395	0.28	1	1	APRT
RPL17	0.00288444	0.311966	0.334	0.23	1	1	RPL17
LAPTM4A	0.00293806	0.353493	0.265	0.179	1	1	LAPTM4A
PTRHD1	0.00301426	0.343194	0.235	0.151	1	1	PTRHD1
POLR2G	0.00362154	0.338833	0.224	0.146	1	1	POLR2G
SLC25A6	0.00467054	0.23346	0.652	0.531	1	1	SLC25A6
HNRNPM	0.00476635	0.281502	0.262	0.175	1	1	HNRNPM
SERP1	0.00511699	0.268663	0.436	0.323	1	1	SERP1
EMP3	0.00529123	0.268044	0.387	0.289	1	1	EMP3
PAK1	0.00561377	0.265429	0.218	0.139	1	1	PAK1
RAB8A	0.00596241	0.312096	0.243	0.164	1	1	RAB8A
TGOLN2	0.0061474	0.300502	0.204	0.133	1	1	TGOLN2
NUDT3	0.00712676	0.296326	0.238	0.161	1	1	NUDT3
PLSCR1	0.00745127	0.283257	0.323	0.233	1	1	PLSCR1
C14orf166	0.00759755	0.287122	0.348	0.254	1	1	C14orf166
TMED10	0.00825397	0.311291	0.227	0.154	1	1	TMED10
SERPINB1	0.00912879	0.265496	0.436	0.338	1	1	SERPINB1
GSN	0.00930182	0.265001	0.434	0.333	1	1	GSN
SEP15	0.00972141	0.298799	0.215	0.146	1	1	SEP15
